# Supplementary material for: Comparing the direct normal form and multiple scales methods through frequency detuning
Source: Nonlinear Dyn. 2018 Sep 14;94(4):2919–35. doi: 10.1007/s11071-018-4534-1 (PMC6404644; doi:10.1007/s11071-018-4534-1)
Supplement: Supplementary file 1 — Supplementary material 1 (nb 111 KB) [file 11071_2018_4534_MOESM1_ESM.nb]

(* Content-type: application/vnd.wolfram.mathematica *)

(*** Wolfram Notebook File ***)
(* http://www.wolfram.com/nb *)

(* CreatedBy='Mathematica 10.4' *)

(*CacheID: 234*)
(* Internal cache information:
NotebookFileLineBreakTest
NotebookFileLineBreakTest
NotebookDataPosition[       158,          7]
NotebookDataLength[    112015,       2346]
NotebookOptionsPosition[    110211,       2288]
NotebookOutlinePosition[    110555,       2303]
CellTagsIndexPosition[    110512,       2300]
WindowFrame->Normal*)

(* Beginning of Notebook Content *)
Notebook[{
Cell[BoxData[
 RowBox[{"(*", "\[IndentingNewLine]", " ", 
  RowBox[{
  "Frequency", " ", "tuning", " ", "the", " ", "multiple", " ", "scales", " ",
    "and", " ", "normal", " ", "form", " ", "techniques", " ", "for", " ", 
   "improved", " ", "accuracy", "\[IndentingNewLine]", "\[IndentingNewLine]", 
   "Nonlinear", " ", "Dynamics", "\[IndentingNewLine]", "\[IndentingNewLine]", 
   RowBox[{"A", ".", "J", ".", " ", "Elliott"}], " ", 
   RowBox[{"(", "a", ")"}], 
   RowBox[{"(*", 
    RowBox[{")", ",", " ", 
     RowBox[{
      RowBox[{"A", ".", "Cammarano"}], " ", 
      RowBox[{"(", "a", ")"}]}], ",", " ", 
     RowBox[{
      RowBox[{"S", ".", "A", ".", " ", "Neild"}], " ", 
      RowBox[{"(", "b", ")"}]}], ",", " ", 
     RowBox[{
      RowBox[{"T", ".", "L", ".", " ", "Hill"}], " ", 
      RowBox[{"(", "b", ")"}]}], ",", " ", 
     RowBox[{
      RowBox[{"D", ".", "J", ".", " ", "Wagg"}], " ", 
      RowBox[{"(", "c", ")"}], "\[IndentingNewLine]", " ", 
      "\[IndentingNewLine]", 
      RowBox[{"(", "a", ")"}], " ", "School", " ", "of", " ", "Engineering"}],
      ",", " ", 
     RowBox[{"University", " ", "of", " ", "Glasgow"}], ",", " ", "Glasgow", 
     ",", " ", 
     RowBox[{"G12", " ", "8", "QQ"}], ",", " ", 
     RowBox[{"UK", "\[IndentingNewLine]", "\[IndentingNewLine]", 
      RowBox[{"(", "b", ")"}], " ", "Department", " ", "of", " ", 
      "Mechanical", " ", "Engineering"}], ",", " ", 
     RowBox[{"University", " ", "of", " ", "Bristol"}], ",", " ", 
     RowBox[{"BS8", " ", "1", "TR"}], ",", " ", 
     RowBox[{"UK", "\[IndentingNewLine]", "\[IndentingNewLine]", 
      RowBox[{"(", "c", ")"}], " ", "Department", " ", "of", " ", 
      "Mechanical", " ", "Engineering"}], ",", " ", 
     RowBox[{"University", " ", "of", " ", "Sheffield"}], ",", " ", 
     RowBox[{"S1", " ", "3", "JD"}], ",", " ", "UK", "\[IndentingNewLine]", 
     "\[IndentingNewLine]", 
     RowBox[{"(*", 
      RowBox[{")", " ", 
       RowBox[{"a", ".", "elliott"}], 
       RowBox[{
        RowBox[{".1", "@", "research"}], ".", "gla", ".", "ac", ".", "uk"}]}],
       "\[IndentingNewLine]", "*)"}]}]}]}]}]], "Input"],

Cell[BoxData[{
 RowBox[{
  RowBox[{"dir", "=", 
   RowBox[{"NotebookDirectory", "[", "]"}]}], ";"}], "\[IndentingNewLine]", 
 RowBox[{
  RowBox[{"SetDirectory", "[", "dir", "]"}], ";"}]}], "Input",
 CellChangeTimes->{{3.695459015130662*^9, 3.6954590161537647`*^9}}],

Cell[BoxData[
 RowBox[{
  RowBox[{"(*", 
   RowBox[{
    RowBox[{
    "Ensure", " ", "all", " ", "parameters", " ", "are", " ", "symbolic"}], 
    ",", " ", 
    RowBox[{"without", " ", "assigned", " ", 
     RowBox[{"value", "."}]}]}], "*)"}], "\[IndentingNewLine]", 
  RowBox[{
   RowBox[{"ClearAll", "[", 
    RowBox[{
    "\[CapitalPhi]", ",", "\[CapitalPhi]inv", ",", "xMat", ",", "x1Orig", ",",
      "x2Orig", ",", "q1Orig", ",", "q2Orig", ",", "uStar", ",", "Nx", ",", 
     "ne1", ",", "ne2", ",", "u1p", ",", "u1m", ",", "u2p", ",", "u2m"}], 
    "]"}], "\[IndentingNewLine]", 
   RowBox[{"ClearAll", "[", 
    RowBox[{
    "dd", ",", "ddDiff", ",", "nu1", ",", "nu2", ",", "h1", ",", "h2", ",", 
     "q1", ",", "q2", ",", "x1", ",", "x2", ",", "finEq1", ",", "finEq2", ",",
      "USol"}], "]"}], "\[IndentingNewLine]", 
   RowBox[{"ClearAll", "[", 
    RowBox[{
    "\[Omega]r1Vec1", ",", "\[Omega]r1Vec2", ",", "\[Omega]r2Vec1", ",", 
     "\[Omega]r2Vec2", ",", "NF11", ",", "NF12", ",", "NF21", ",", "NF22"}], 
    "]"}]}]}]], "Input",
 CellChangeTimes->{{3.6911335455189676`*^9, 3.6911335695773735`*^9}, {
  3.691148511399927*^9, 3.691148512403228*^9}, {3.6912278275614824`*^9, 
  3.691227842523978*^9}, {3.6912310042501335`*^9, 3.6912310045721655`*^9}, {
  3.6912310430540133`*^9, 3.691231045037212*^9}, {3.6912343933010187`*^9, 
  3.691234430294718*^9}, {3.691311542911377*^9, 3.691311549727377*^9}, {
  3.6924391047993097`*^9, 3.69243912071131*^9}, {3.692530471871643*^9, 
  3.6925304721106663`*^9}, {3.695458850483199*^9, 3.6954590785410023`*^9}}],

Cell[BoxData[
 RowBox[{"(*", 
  RowBox[{
   RowBox[{"STEP", " ", 
    SubscriptBox["1", "NF"]}], ":"}], "*)"}]], "Input",
 CellChangeTimes->{{3.695459120735222*^9, 3.6954591267668247`*^9}, {
  3.69865879073752*^9, 3.698658795922038*^9}}],

Cell[BoxData[
 RowBox[{
  RowBox[{"(*", 
   RowBox[{"Apply", " ", "the", " ", "modal", " ", "transform"}], "*)"}], 
  "\[IndentingNewLine]", 
  RowBox[{
   RowBox[{
    RowBox[{"\[CapitalPhi]", "=", 
     RowBox[{"Reverse", "[", 
      RowBox[{
       RowBox[{"Eigenvectors", "[", 
        RowBox[{"{", 
         RowBox[{
          RowBox[{"{", 
           RowBox[{
            RowBox[{"k1", "+", "k2"}], ",", 
            RowBox[{"-", "k2"}]}], "}"}], ",", 
          RowBox[{"{", 
           RowBox[{
            RowBox[{"-", "k2"}], ",", 
            RowBox[{"k2", "+", "k1"}]}], "}"}]}], "}"}], "]"}], ",", "2"}], 
      "]"}]}], ";"}], "\[IndentingNewLine]", 
   RowBox[{
    RowBox[{"\[CapitalPhi]inv", "=", 
     RowBox[{"Inverse", "[", "\[CapitalPhi]", "]"}]}], ";"}], 
   "\[IndentingNewLine]", 
   RowBox[{
    RowBox[{"xMat", "=", 
     RowBox[{"Total", "[", 
      RowBox[{"\[CapitalPhi]", 
       RowBox[{"{", 
        RowBox[{
         RowBox[{"q1Orig", "[", "t", "]"}], ",", 
         RowBox[{"q2Orig", "[", "t", "]"}]}], "}"}]}], "]"}]}], ";"}], 
   "\[IndentingNewLine]", 
   RowBox[{
    RowBox[{"x1Orig", "[", "t_", "]"}], ":=", 
    RowBox[{"xMat", "[", 
     RowBox[{"[", "1", "]"}], "]"}]}], "\[IndentingNewLine]", 
   RowBox[{
    RowBox[{"x2Orig", "[", "t_", "]"}], ":=", 
    RowBox[{"xMat", "[", 
     RowBox[{"[", "2", "]"}], "]"}]}]}]}]], "Input",
 CellChangeTimes->{{3.6954591812972775`*^9, 3.6954591815052977`*^9}, {
  3.6954593132234683`*^9, 3.695459317783924*^9}}],

Cell[BoxData[
 RowBox[{
  RowBox[{"(*", 
   RowBox[{
    RowBox[{
     RowBox[{"Apply", " ", "the", " ", "nonlinear", " ", "near"}], "-", 
     RowBox[{"identity", " ", "transform", " ", 
      SubscriptBox["q", "i"]}]}], " ", "=", " ", 
    RowBox[{
     SubscriptBox["u", "i"], " ", "=", " ", 
     RowBox[{
      SubscriptBox["u", "ip"], " ", "+", " ", 
      SubscriptBox["u", "im"]}]}]}], "*)"}], "\[IndentingNewLine]", 
  RowBox[{
   RowBox[{
    RowBox[{
     RowBox[{"q1Orig", "[", "t_", "]"}], ":=", 
     RowBox[{
      RowBox[{"u1m", "[", "t", "]"}], "+", 
      RowBox[{"u1p", "[", "t", "]"}]}]}], ";"}], "\[IndentingNewLine]", 
   RowBox[{
    RowBox[{
     RowBox[{"q2Orig", "[", "t_", "]"}], ":=", 
     RowBox[{
      RowBox[{"u2m", "[", "t", "]"}], "+", 
      RowBox[{"u2p", "[", "t", "]"}]}]}], ";"}]}]}]], "Input",
 CellChangeTimes->{{3.691215257397818*^9, 3.691215267120734*^9}, {
  3.691215494555804*^9, 3.691215495158924*^9}, {3.691215649436142*^9, 
  3.6912156797421722`*^9}, {3.6912157297901764`*^9, 3.6912157334725447`*^9}, {
  3.69121578653085*^9, 3.691215962793474*^9}, {3.6912163305222435`*^9, 
  3.691216342458437*^9}, {3.6912165255707464`*^9, 3.691216582540443*^9}, {
  3.6912206374530554`*^9, 3.6912206446220555`*^9}, {3.691220922414056*^9, 
  3.6912209323000555`*^9}, {3.69122119405746*^9, 3.6912211950824594`*^9}, {
  3.691222593775137*^9, 3.691222594768236*^9}, {3.695459142591407*^9, 
  3.695459146754823*^9}, {3.695459179684116*^9, 3.6954593268238287`*^9}}],

Cell[BoxData[
 RowBox[{
  RowBox[{"(*", 
   RowBox[{
    RowBox[{"Define", " ", "u", "*"}], ",", " ", 
    RowBox[{
    "a", " ", "vector", " ", "of", " ", "the", " ", "various", " ", 
     "combinations", " ", "of", " ", 
     SubscriptBox["u", "ip"], " ", "and", " ", 
     SubscriptBox["u", "im"], " ", "generated", " ", "by", " ", 
     SubscriptBox["n", "q"], 
     RowBox[{"(", 
      RowBox[{
       SubscriptBox["u", "ip"], " ", "+", " ", 
       SubscriptBox["u", "im"]}], ")"}]}], ",", " ", 
    RowBox[{"and", " ", 
     SubscriptBox["n", "q"]}], ",", " ", 
    RowBox[{"given", " ", "in", " ", "summation", " ", "form"}]}], "*)"}], 
  "\[IndentingNewLine]", 
  RowBox[{
   RowBox[{
    RowBox[{"uStar", "=", 
     RowBox[{"{", 
      RowBox[{
       SuperscriptBox[
        RowBox[{"u1m", "[", "t", "]"}], "3"], ",", 
       RowBox[{
        SuperscriptBox[
         RowBox[{"u1m", "[", "t", "]"}], "2"], " ", 
        RowBox[{"u1p", "[", "t", "]"}]}], ",", 
       RowBox[{
        RowBox[{"u1m", "[", "t", "]"}], " ", 
        SuperscriptBox[
         RowBox[{"u1p", "[", "t", "]"}], "2"]}], ",", 
       SuperscriptBox[
        RowBox[{"u1p", "[", "t", "]"}], "3"], ",", 
       RowBox[{
        SuperscriptBox[
         RowBox[{"u1m", "[", "t", "]"}], "2"], " ", 
        RowBox[{"u2m", "[", "t", "]"}]}], ",", 
       RowBox[{
        RowBox[{"u1m", "[", "t", "]"}], " ", 
        RowBox[{"u1p", "[", "t", "]"}], " ", 
        RowBox[{"u2m", "[", "t", "]"}]}], ",", 
       RowBox[{
        SuperscriptBox[
         RowBox[{"u1p", "[", "t", "]"}], "2"], " ", 
        RowBox[{"u2m", "[", "t", "]"}]}], ",", 
       RowBox[{
        RowBox[{"u1m", "[", "t", "]"}], " ", 
        SuperscriptBox[
         RowBox[{"u2m", "[", "t", "]"}], "2"]}], ",", 
       RowBox[{
        RowBox[{"u1p", "[", "t", "]"}], " ", 
        SuperscriptBox[
         RowBox[{"u2m", "[", "t", "]"}], "2"]}], ",", 
       SuperscriptBox[
        RowBox[{"u2m", "[", "t", "]"}], "3"], ",", 
       RowBox[{
        SuperscriptBox[
         RowBox[{"u1m", "[", "t", "]"}], "2"], " ", 
        RowBox[{"u2p", "[", "t", "]"}]}], ",", 
       RowBox[{
        RowBox[{"u1m", "[", "t", "]"}], " ", 
        RowBox[{"u1p", "[", "t", "]"}], " ", 
        RowBox[{"u2p", "[", "t", "]"}]}], ",", 
       RowBox[{
        SuperscriptBox[
         RowBox[{"u1p", "[", "t", "]"}], "2"], " ", 
        RowBox[{"u2p", "[", "t", "]"}]}], ",", 
       RowBox[{
        RowBox[{"u1m", "[", "t", "]"}], " ", 
        RowBox[{"u2m", "[", "t", "]"}], " ", 
        RowBox[{"u2p", "[", "t", "]"}]}], ",", 
       RowBox[{
        RowBox[{"u1p", "[", "t", "]"}], " ", 
        RowBox[{"u2m", "[", "t", "]"}], " ", 
        RowBox[{"u2p", "[", "t", "]"}]}], ",", 
       RowBox[{
        SuperscriptBox[
         RowBox[{"u2m", "[", "t", "]"}], "2"], " ", 
        RowBox[{"u2p", "[", "t", "]"}]}], ",", 
       RowBox[{
        RowBox[{"u1m", "[", "t", "]"}], " ", 
        SuperscriptBox[
         RowBox[{"u2p", "[", "t", "]"}], "2"]}], ",", 
       RowBox[{
        RowBox[{"u1p", "[", "t", "]"}], " ", 
        SuperscriptBox[
         RowBox[{"u2p", "[", "t", "]"}], "2"]}], ",", 
       RowBox[{
        RowBox[{"u2m", "[", "t", "]"}], " ", 
        SuperscriptBox[
         RowBox[{"u2p", "[", "t", "]"}], "2"]}], ",", 
       SuperscriptBox[
        RowBox[{"u2p", "[", "t", "]"}], "3"]}], "}"}]}], ";"}], 
   "\[IndentingNewLine]", 
   RowBox[{
    RowBox[{"nq", " ", "=", 
     RowBox[{"(", 
      RowBox[{
       RowBox[{"(", 
        RowBox[{
         RowBox[{"Collect", "[", 
          RowBox[{
           RowBox[{"Expand", "[", " ", 
            RowBox[{"\[CapitalPhi]inv", ".", 
             RowBox[{"{", 
              RowBox[{
               RowBox[{"(", 
                RowBox[{
                 RowBox[{"\[Alpha]1", " ", 
                  RowBox[{
                   RowBox[{"x1Orig", "[", "t", "]"}], "^", "3"}]}], "+", 
                 RowBox[{"\[Alpha]2", " ", 
                  RowBox[{
                   RowBox[{"(", 
                    RowBox[{
                    RowBox[{"x1Orig", "[", "t", "]"}], "-", 
                    RowBox[{"x2Orig", "[", "t", "]"}]}], ")"}], "^", 
                   "3"}]}]}], ")"}], ",", 
               RowBox[{
                RowBox[{"-", "\[Alpha]2"}], " ", 
                RowBox[{
                 RowBox[{"(", 
                  RowBox[{
                   RowBox[{"x1Orig", "[", "t", "]"}], "-", 
                   RowBox[{"x2Orig", "[", "t", "]"}]}], ")"}], "^", "3"}]}]}],
               "}"}]}], "]"}], ",", "uStar"}], "]"}], "/.", 
         RowBox[{"{", 
          RowBox[{
           RowBox[{
            RowBox[{
             FractionBox["\[Alpha]1", "2"], "+", 
             RowBox[{"8", " ", "\[Alpha]2"}]}], "\[Rule]", 
            "\[CapitalGamma]"}], ",", 
           RowBox[{
            RowBox[{
             FractionBox[
              RowBox[{"3", " ", "\[Alpha]1"}], "2"], "+", 
             RowBox[{"24", " ", "\[Alpha]2"}]}], "\[Rule]", 
            RowBox[{"3", "\[CapitalGamma]"}]}]}], "}"}]}], ")"}], "/.", 
       RowBox[{"Plus", "\[Rule]", "List"}]}], ")"}]}], ";"}]}]}]], "Input",
 CellChangeTimes->{{3.6912167453417215`*^9, 3.691217017098894*^9}, {
  3.69121839069652*^9, 3.6912184325107594`*^9}, {3.6912184655803723`*^9, 
  3.6912186470066504`*^9}, {3.691222610479808*^9, 3.691222637298489*^9}, {
  3.69545934164031*^9, 3.6954593923303785`*^9}, {3.695459542930437*^9, 
  3.695459590899233*^9}}],

Cell[CellGroupData[{

Cell[BoxData[
 RowBox[{
  RowBox[{"(*", 
   RowBox[{"Calculate", " ", 
    SubscriptBox["n", "e1"], " ", "and", " ", 
    SubscriptBox["n", "e2"]}], "*)"}], "\[IndentingNewLine]", 
  RowBox[{
   RowBox[{"ne1", "=", 
    RowBox[{
     RowBox[{"nq", "[", 
      RowBox[{"[", "1", "]"}], "]"}], "/", "uStar"}]}], "\[IndentingNewLine]", 
   RowBox[{"ne2", "=", 
    RowBox[{
     RowBox[{"nq", "[", 
      RowBox[{"[", "2", "]"}], "]"}], "/", "uStar"}]}]}]}]], "Input",
 CellChangeTimes->{{3.6912179878482857`*^9, 3.6912180111762857`*^9}, {
  3.691218736983459*^9, 3.6912187459903593`*^9}, {3.691218930159775*^9, 
  3.6912189354703054`*^9}, {3.6912226454083*^9, 3.6912226554093*^9}, {
  3.695459594788622*^9, 3.695459622164359*^9}}],

Cell[BoxData[
 RowBox[{"{", 
  RowBox[{
   FractionBox["\[Alpha]1", "2"], ",", 
   FractionBox[
    RowBox[{"3", " ", "\[Alpha]1"}], "2"], ",", 
   FractionBox[
    RowBox[{"3", " ", "\[Alpha]1"}], "2"], ",", 
   FractionBox["\[Alpha]1", "2"], ",", 
   FractionBox[
    RowBox[{"3", " ", "\[Alpha]1"}], "2"], ",", 
   RowBox[{"3", " ", "\[Alpha]1"}], ",", 
   FractionBox[
    RowBox[{"3", " ", "\[Alpha]1"}], "2"], ",", 
   FractionBox[
    RowBox[{"3", " ", "\[Alpha]1"}], "2"], ",", 
   FractionBox[
    RowBox[{"3", " ", "\[Alpha]1"}], "2"], ",", 
   FractionBox["\[Alpha]1", "2"], ",", 
   FractionBox[
    RowBox[{"3", " ", "\[Alpha]1"}], "2"], ",", 
   RowBox[{"3", " ", "\[Alpha]1"}], ",", 
   FractionBox[
    RowBox[{"3", " ", "\[Alpha]1"}], "2"], ",", 
   RowBox[{"3", " ", "\[Alpha]1"}], ",", 
   RowBox[{"3", " ", "\[Alpha]1"}], ",", 
   FractionBox[
    RowBox[{"3", " ", "\[Alpha]1"}], "2"], ",", 
   FractionBox[
    RowBox[{"3", " ", "\[Alpha]1"}], "2"], ",", 
   FractionBox[
    RowBox[{"3", " ", "\[Alpha]1"}], "2"], ",", 
   FractionBox[
    RowBox[{"3", " ", "\[Alpha]1"}], "2"], ",", 
   FractionBox["\[Alpha]1", "2"]}], "}"}]], "Output",
 CellChangeTimes->{{3.6912179948742857`*^9, 3.6912180117062855`*^9}, 
   3.691218694150077*^9, 3.6912187467304335`*^9, {3.6912189362413826`*^9, 
   3.6912189412618847`*^9}, 3.6912191088776445`*^9, {3.6912202188100557`*^9, 
   3.691220241893056*^9}, {3.6912202914370556`*^9, 3.6912203173900557`*^9}, {
   3.6912204075350556`*^9, 3.6912204488590555`*^9}, 3.6912205824200554`*^9, {
   3.6912206612470555`*^9, 3.6912206789970555`*^9}, {3.6912207483000555`*^9, 
   3.6912207676070557`*^9}, 3.691220944874056*^9, 3.691221173971157*^9, 
   3.6912212045614595`*^9, 3.6912216795634594`*^9, 3.6912227530370617`*^9, 
   3.6912277610268297`*^9, 3.691311996333105*^9, {3.69131204659013*^9, 
   3.6913120754510155`*^9}, 3.691312272723741*^9, 3.6913123219068832`*^9, 
   3.691325176433033*^9, 3.691325254615495*^9, 3.691325314000495*^9, 
   3.691396900812923*^9, 3.691399819670789*^9, 3.6913999904268627`*^9, 
   3.69140133563838*^9, 3.691401827619573*^9, 3.6914029047803097`*^9, 
   3.6914067819604797`*^9, 3.6914074459654794`*^9, 3.6914074798454795`*^9, 
   3.6914094609128733`*^9, 3.6914727910501604`*^9, 3.6925323798864346`*^9, 
   3.692532416554101*^9, {3.6925330790573444`*^9, 3.692533095159955*^9}, 
   3.692533559036338*^9, 3.6925335935077844`*^9, 3.6926863025983677`*^9, 
   3.692700109545355*^9, 3.6927050655481677`*^9, 3.69295477238787*^9, 
   3.6930326620334654`*^9, 3.693042553197792*^9, 3.693116912985941*^9, 
   3.693120567949933*^9, 3.693121412285528*^9, 3.693131331204937*^9, 
   3.69313138813032*^9, 3.693160704263749*^9, 3.693203852770299*^9, 
   3.6932041269252987`*^9, 3.693204212254299*^9, 3.693204364867299*^9, 
   3.6932884447085495`*^9, 3.693293626109249*^9, 3.6933097927879686`*^9, 
   3.693554467386688*^9, 3.693566114577071*^9, 3.6938282579140444`*^9, 
   3.693828965027749*^9, 3.693831840308248*^9, 3.693894843814309*^9, 
   3.694179160872794*^9, 3.694326575860057*^9, 3.694326979379057*^9, 
   3.694327175775057*^9, 3.6943277218120584`*^9, 3.69432871414504*^9, 
   3.694333665995632*^9, 3.6943371256895666`*^9, 3.6943377247774696`*^9, 
   3.694339579083882*^9, 3.694419699286998*^9, 3.694426485365206*^9, 
   3.6944986248567815`*^9, 3.6945024016824265`*^9, 3.69545852325848*^9, 
   3.695460346596795*^9}],

Cell[BoxData[
 RowBox[{"{", 
  RowBox[{
   FractionBox["\[Alpha]1", "2"], ",", 
   FractionBox[
    RowBox[{"3", " ", "\[Alpha]1"}], "2"], ",", 
   FractionBox[
    RowBox[{"3", " ", "\[Alpha]1"}], "2"], ",", 
   FractionBox["\[Alpha]1", "2"], ",", 
   FractionBox[
    RowBox[{"3", " ", "\[Alpha]1"}], "2"], ",", 
   RowBox[{"3", " ", "\[Alpha]1"}], ",", 
   FractionBox[
    RowBox[{"3", " ", "\[Alpha]1"}], "2"], ",", 
   FractionBox[
    RowBox[{"3", " ", "\[Alpha]1"}], "2"], ",", 
   FractionBox[
    RowBox[{"3", " ", "\[Alpha]1"}], "2"], ",", "\[CapitalGamma]", ",", 
   FractionBox[
    RowBox[{"3", " ", "\[Alpha]1"}], "2"], ",", 
   RowBox[{"3", " ", "\[Alpha]1"}], ",", 
   FractionBox[
    RowBox[{"3", " ", "\[Alpha]1"}], "2"], ",", 
   RowBox[{"3", " ", "\[Alpha]1"}], ",", 
   RowBox[{"3", " ", "\[Alpha]1"}], ",", 
   RowBox[{"3", " ", "\[CapitalGamma]"}], ",", 
   FractionBox[
    RowBox[{"3", " ", "\[Alpha]1"}], "2"], ",", 
   FractionBox[
    RowBox[{"3", " ", "\[Alpha]1"}], "2"], ",", 
   RowBox[{"3", " ", "\[CapitalGamma]"}], ",", "\[CapitalGamma]"}], 
  "}"}]], "Output",
 CellChangeTimes->{{3.6912179948742857`*^9, 3.6912180117062855`*^9}, 
   3.691218694150077*^9, 3.6912187467304335`*^9, {3.6912189362413826`*^9, 
   3.6912189412618847`*^9}, 3.6912191088776445`*^9, {3.6912202188100557`*^9, 
   3.691220241893056*^9}, {3.6912202914370556`*^9, 3.6912203173900557`*^9}, {
   3.6912204075350556`*^9, 3.6912204488590555`*^9}, 3.6912205824200554`*^9, {
   3.6912206612470555`*^9, 3.6912206789970555`*^9}, {3.6912207483000555`*^9, 
   3.6912207676070557`*^9}, 3.691220944874056*^9, 3.691221173971157*^9, 
   3.6912212045614595`*^9, 3.6912216795634594`*^9, 3.6912227530370617`*^9, 
   3.6912277610268297`*^9, 3.691311996333105*^9, {3.69131204659013*^9, 
   3.6913120754510155`*^9}, 3.691312272723741*^9, 3.6913123219068832`*^9, 
   3.691325176433033*^9, 3.691325254615495*^9, 3.691325314000495*^9, 
   3.691396900812923*^9, 3.691399819670789*^9, 3.6913999904268627`*^9, 
   3.69140133563838*^9, 3.691401827619573*^9, 3.6914029047803097`*^9, 
   3.6914067819604797`*^9, 3.6914074459654794`*^9, 3.6914074798454795`*^9, 
   3.6914094609128733`*^9, 3.6914727910501604`*^9, 3.6925323798864346`*^9, 
   3.692532416554101*^9, {3.6925330790573444`*^9, 3.692533095159955*^9}, 
   3.692533559036338*^9, 3.6925335935077844`*^9, 3.6926863025983677`*^9, 
   3.692700109545355*^9, 3.6927050655481677`*^9, 3.69295477238787*^9, 
   3.6930326620334654`*^9, 3.693042553197792*^9, 3.693116912985941*^9, 
   3.693120567949933*^9, 3.693121412285528*^9, 3.693131331204937*^9, 
   3.69313138813032*^9, 3.693160704263749*^9, 3.693203852770299*^9, 
   3.6932041269252987`*^9, 3.693204212254299*^9, 3.693204364867299*^9, 
   3.6932884447085495`*^9, 3.693293626109249*^9, 3.6933097927879686`*^9, 
   3.693554467386688*^9, 3.693566114577071*^9, 3.6938282579140444`*^9, 
   3.693828965027749*^9, 3.693831840308248*^9, 3.693894843814309*^9, 
   3.694179160872794*^9, 3.694326575860057*^9, 3.694326979379057*^9, 
   3.694327175775057*^9, 3.6943277218120584`*^9, 3.69432871414504*^9, 
   3.694333665995632*^9, 3.6943371256895666`*^9, 3.6943377247774696`*^9, 
   3.694339579083882*^9, 3.694419699286998*^9, 3.694426485365206*^9, 
   3.6944986248567815`*^9, 3.6945024016824265`*^9, 3.69545852325848*^9, 
   3.6954603466007957`*^9}]
}, Open  ]],

Cell[BoxData[
 RowBox[{"(*", 
  RowBox[{
   RowBox[{"STEP", " ", 
    SubscriptBox["2", "NF"]}], ":"}], "*)"}]], "Input",
 CellChangeTimes->{{3.6954596513372765`*^9, 3.6954596554776907`*^9}, {
  3.6986588015215983`*^9, 3.6986588100824547`*^9}}],

Cell[BoxData[
 RowBox[{
  RowBox[{"(*", 
   RowBox[{"Write", " ", 
    SubscriptBox["u", "ip"], " ", "and", " ", 
    SubscriptBox["u", "im"], " ", "as", " ", "complex", " ", "exponentials", 
    " ", "in", " ", "time"}], "*)"}], "\[IndentingNewLine]", 
  RowBox[{
   RowBox[{
    RowBox[{
     RowBox[{"u1p", "[", "t_", "]"}], ":=", 
     RowBox[{
      RowBox[{"(", 
       RowBox[{"U1", "/", "2"}], ")"}], " ", 
      RowBox[{"Exp", "[", 
       RowBox[{"I", " ", 
        RowBox[{"(", 
         RowBox[{
          RowBox[{"\[Omega]r", " ", "t"}], "-", "\[Phi]1"}], ")"}]}], 
       "]"}]}]}], ";"}], "\[IndentingNewLine]", 
   RowBox[{
    RowBox[{
     RowBox[{"u1m", "[", "t_", "]"}], ":=", 
     RowBox[{
      RowBox[{"(", 
       RowBox[{"U1", "/", "2"}], ")"}], " ", 
      RowBox[{"Exp", "[", 
       RowBox[{
        RowBox[{"-", "I"}], " ", 
        RowBox[{"(", 
         RowBox[{
          RowBox[{"\[Omega]r", " ", "t"}], "-", "\[Phi]1"}], ")"}]}], 
       "]"}]}]}], ";"}], "\[IndentingNewLine]", 
   RowBox[{
    RowBox[{
     RowBox[{"u2p", "[", "t_", "]"}], ":=", 
     RowBox[{
      RowBox[{"(", 
       RowBox[{"U2", "/", "2"}], ")"}], " ", 
      RowBox[{"Exp", "[", 
       RowBox[{"I", " ", 
        RowBox[{"(", 
         RowBox[{
          RowBox[{"\[Omega]r", " ", "t"}], "-", "\[Phi]2"}], ")"}]}], 
       "]"}]}]}], ";"}], "\[IndentingNewLine]", 
   RowBox[{
    RowBox[{
     RowBox[{"u2m", "[", "t_", "]"}], ":=", 
     RowBox[{
      RowBox[{"(", 
       RowBox[{"U2", "/", "2"}], ")"}], " ", 
      RowBox[{"Exp", "[", 
       RowBox[{
        RowBox[{"-", "I"}], " ", 
        RowBox[{"(", 
         RowBox[{
          RowBox[{"\[Omega]r", " ", "t"}], "-", "\[Phi]2"}], ")"}]}], 
       "]"}]}]}], ";"}]}]}]], "Input",
 CellChangeTimes->{{3.6912189640481634`*^9, 3.691219017361494*^9}, {
  3.6912190918149385`*^9, 3.691219105457303*^9}, {3.6912226649452534`*^9, 
  3.69122266581034*^9}, {3.6954596343255754`*^9, 3.6954596391090536`*^9}, {
  3.6954596754306855`*^9, 3.695459685559698*^9}}],

Cell[BoxData[
 RowBox[{
  RowBox[{"(*", 
   RowBox[{
    RowBox[{"Calculate", " ", 
     SuperscriptBox["dd", "T"]}], "-", 
    SuperscriptBox["U2", "2"]}], "*)"}], "\[IndentingNewLine]", 
  RowBox[{
   RowBox[{"dd", "=", 
    RowBox[{
     RowBox[{"-", 
      RowBox[{"D", "[", 
       RowBox[{
        RowBox[{"D", "[", 
         RowBox[{"uStar", ",", "t"}], "]"}], ",", "t"}], "]"}]}], "/", 
     "uStar"}]}], ";"}]}]], "Input",
 CellChangeTimes->{{3.695459815246666*^9, 3.695459816060747*^9}, {
  3.6954599296181016`*^9, 3.69545994240238*^9}}],

Cell[BoxData[
 RowBox[{"(*", 
  RowBox[{
   RowBox[{"STEP", " ", 
    SubscriptBox["3", "NF"]}], ":"}], "*)"}]], "Input",
 CellChangeTimes->{{3.6954601066047983`*^9, 3.6954601128424225`*^9}, {
  3.6986588128347297`*^9, 3.6986588151219583`*^9}}],

Cell[BoxData[
 RowBox[{
  RowBox[{"(*", 
   RowBox[{"Calculate", " ", 
    RowBox[{"(", 
     RowBox[{"dd", " ", "-", " ", 
      RowBox[{
       SuperscriptBox[
        SubscriptBox["\[Omega]", "r"], "2"], " ", 
       SubscriptBox["1", 
        RowBox[{"1", ",", "\[ScriptL]"}]]}]}], ")"}]}], "*)"}], 
  "\[IndentingNewLine]", 
  RowBox[{
   RowBox[{"ddDiff", "=", 
    RowBox[{"dd", "-", 
     RowBox[{
      RowBox[{"\[Omega]r", "^", "2"}], 
      RowBox[{"ConstantArray", "[", 
       RowBox[{"1", ",", "20"}], "]"}]}]}]}], ";"}]}]], "Input"],

Cell[BoxData[
 RowBox[{
  RowBox[{"(*", 
   RowBox[{"Calculate", " ", 
    SubscriptBox["n", "ui"], " ", "and", " ", 
    SubscriptBox["h", "i"]}], "*)"}], "\[IndentingNewLine]", 
  RowBox[{
   RowBox[{
    RowBox[{"nu1", "=", 
     RowBox[{"ConstantArray", "[", 
      RowBox[{"0", ",", "20"}], "]"}]}], ";"}], "\[IndentingNewLine]", 
   RowBox[{
    RowBox[{"nu2", "=", 
     RowBox[{"ConstantArray", "[", 
      RowBox[{"0", ",", "20"}], "]"}]}], ";"}], "\[IndentingNewLine]", 
   RowBox[{"For", "[", 
    RowBox[{
     RowBox[{"i", "=", "1"}], ",", 
     RowBox[{"i", "\[LessEqual]", "20"}], ",", 
     RowBox[{"i", "++"}], ",", 
     RowBox[{"If", "[", 
      RowBox[{
       RowBox[{
        RowBox[{"ddDiff", "[", 
         RowBox[{"[", "i", "]"}], "]"}], "==", "0"}], ",", 
       RowBox[{
        RowBox[{"nu1", "[", 
         RowBox[{"[", "i", "]"}], "]"}], "=", 
        RowBox[{"ne1", "[", 
         RowBox[{"[", "i", "]"}], "]"}]}], ",", 
       RowBox[{
        RowBox[{"nu1", "[", 
         RowBox[{"[", "i", "]"}], "]"}], "=", "0"}]}], "]"}]}], "]"}], 
   "\[IndentingNewLine]", 
   RowBox[{"For", "[", 
    RowBox[{
     RowBox[{"i", "=", "1"}], ",", 
     RowBox[{"i", "\[LessEqual]", "20"}], ",", 
     RowBox[{"i", "++"}], ",", 
     RowBox[{"If", "[", 
      RowBox[{
       RowBox[{
        RowBox[{"ddDiff", "[", 
         RowBox[{"[", "i", "]"}], "]"}], "==", "0"}], ",", 
       RowBox[{
        RowBox[{"nu2", "[", 
         RowBox[{"[", "i", "]"}], "]"}], "=", 
        RowBox[{"ne2", "[", 
         RowBox[{"[", "i", "]"}], "]"}]}], ",", 
       RowBox[{
        RowBox[{"nu2", "[", 
         RowBox[{"[", "i", "]"}], "]"}], "=", "0"}]}], "]"}]}], "]"}], 
   "\[IndentingNewLine]", 
   RowBox[{
    RowBox[{"h1", "=", 
     RowBox[{
      RowBox[{"(", 
       RowBox[{"ne1", "-", "nu1"}], ")"}], "/", 
      RowBox[{"ddDiff", "[", 
       RowBox[{"[", "1", "]"}], "]"}]}]}], ";"}], "\[IndentingNewLine]", 
   RowBox[{
    RowBox[{"h2", "=", 
     RowBox[{
      RowBox[{"(", 
       RowBox[{"ne2", "-", "nu2"}], ")"}], "/", 
      RowBox[{"ddDiff", "[", 
       RowBox[{"[", "1", "]"}], "]"}]}]}], ";"}]}]}]], "Input",
 CellChangeTimes->{{3.691219560047656*^9, 3.6912196004126563`*^9}, {
   3.691219765015261*^9, 3.6912198566354227`*^9}, {3.6912199314879065`*^9, 
   3.6912199630250607`*^9}, {3.691220259492056*^9, 3.6912202877930555`*^9}, {
   3.6912204038520555`*^9, 3.691220461367056*^9}, {3.691220545362056*^9, 
   3.6912206104790554`*^9}, {3.6912226683645954`*^9, 3.69122267750651*^9}, {
   3.695459725241666*^9, 3.6954597323323755`*^9}, {3.695459818781019*^9, 
   3.695459839054046*^9}, 3.6954599166258025`*^9, {3.695459953331473*^9, 
   3.6954600064217815`*^9}, {3.6954600714802866`*^9, 3.695460160860224*^9}}],

Cell[BoxData[
 RowBox[{
  RowBox[{"(*", 
   RowBox[{"Return", " ", "to", " ", "physical", " ", "coordinates"}], "*)"}],
   "\[IndentingNewLine]", 
  RowBox[{
   RowBox[{
    RowBox[{"q1", "[", "t_", "]"}], ":=", 
    RowBox[{"ExpToTrig", "[", 
     RowBox[{
      RowBox[{"q1Orig", "[", "t", "]"}], "+", 
      RowBox[{"Total", "[", 
       RowBox[{"\[Epsilon]", " ", "h1", " ", "uStar"}], "]"}]}], "]"}]}], 
   "\[IndentingNewLine]", 
   RowBox[{
    RowBox[{"q2", "[", "t_", "]"}], ":=", 
    RowBox[{"ExpToTrig", "[", 
     RowBox[{
      RowBox[{"q2Orig", "[", "t", "]"}], "+", 
      RowBox[{"Total", "[", 
       RowBox[{"\[Epsilon]", " ", "h2", " ", "uStar"}], "]"}]}], "]"}]}], 
   "\[IndentingNewLine]", 
   RowBox[{
    RowBox[{"x1", "[", "t_", "]"}], ":=", 
    RowBox[{
     RowBox[{"q1", "[", "t", "]"}], "+", 
     RowBox[{"q2", "[", "t", "]"}]}]}], "\[IndentingNewLine]", 
   RowBox[{
    RowBox[{"x2", "[", "t_", "]"}], ":=", 
    RowBox[{
     RowBox[{"q1", "[", "t", "]"}], "-", 
     RowBox[{"q2", "[", "t", "]"}]}]}]}]}]], "Input",
 CellChangeTimes->{{3.6912207121850557`*^9, 3.6912207913800554`*^9}, {
  3.6912211578355436`*^9, 3.6912211676585255`*^9}, {3.6912212171294594`*^9, 
  3.6912212539424596`*^9}, {3.6913122699634647`*^9, 3.6913123140276713`*^9}, {
  3.6954601767008076`*^9, 3.695460186797817*^9}}],

Cell[CellGroupData[{

Cell[BoxData[
 RowBox[{
  RowBox[{"(*", 
   RowBox[{
    RowBox[{
    "Calculate", " ", "and", " ", "display", " ", "final", " ", "frequency", 
     " ", "responses"}], ",", " ", 
    RowBox[{
    "to", " ", "be", " ", "set", " ", "equal", " ", "to", " ", "0", " ", "in",
      " ", "following", " ", "step"}]}], "*)"}], "\[IndentingNewLine]", 
  RowBox[{
   RowBox[{"finEq1", "=", 
    RowBox[{
     RowBox[{"Collect", "[", 
      RowBox[{
       RowBox[{"Expand", "[", 
        RowBox[{
         RowBox[{
          SuperscriptBox["\[ExponentialE]", 
           RowBox[{"\[ImaginaryI]", " ", "\[Phi]1"}]], 
          RowBox[{"Collect", "[", 
           RowBox[{
            RowBox[{"Coefficient", "[", 
             RowBox[{
              RowBox[{
               RowBox[{"Collect", "[", 
                RowBox[{
                 RowBox[{"TrigToExp", "[", 
                  RowBox[{
                   RowBox[{
                    RowBox[{"q1", "''"}], "[", "t", "]"}], "+", 
                   RowBox[{
                    RowBox[{"\[Omega]n1", "^", "2"}], " ", 
                    RowBox[{"q1", "[", "t", "]"}]}], "+", 
                   RowBox[{"\[Epsilon]", " ", 
                    RowBox[{"Total", "[", 
                    RowBox[{"nu1", " ", "uStar"}], "]"}]}]}], "]"}], ",", 
                 RowBox[{"{", 
                  SuperscriptBox["\[ExponentialE]", 
                   RowBox[{"\[ImaginaryI]", " ", "t", " ", "\[Omega]r"}]], 
                  "}"}]}], "]"}], "/.", 
               RowBox[{"{", 
                RowBox[{
                 SuperscriptBox["\[ExponentialE]", 
                  RowBox[{"\[ImaginaryI]", " ", "t", " ", "\[Omega]r"}]], 
                 "\[Rule]", "const"}], "}"}]}], ",", "const"}], "]"}], ",", 
            RowBox[{"{", 
             RowBox[{"U2", ",", "U1"}], "}"}]}], "]"}]}], "/.", 
         RowBox[{"{", 
          RowBox[{"\[Epsilon]", "\[Rule]", "1"}], "}"}]}], "]"}], ",", 
       SuperscriptBox["\[ExponentialE]", 
        RowBox[{
         RowBox[{"\[ImaginaryI]", " ", "\[Phi]1"}], "-", 
         RowBox[{"\[ImaginaryI]", " ", "\[Phi]2"}]}]]}], "]"}], "/.", 
     RowBox[{"{", 
      RowBox[{
       RowBox[{"\[Phi]1", "->", "\[Phi]0"}], ",", 
       RowBox[{"\[Phi]2", "->", "\[Phi]0"}], ",", 
       RowBox[{"\[CapitalGamma]", "->", 
        RowBox[{
         FractionBox["\[Alpha]1", "2"], "+", 
         RowBox[{"8", " ", "\[Alpha]2"}]}]}]}], "}"}]}]}], 
   "\[IndentingNewLine]", 
   RowBox[{"finEq2", "=", 
    RowBox[{
     RowBox[{"Collect", "[", 
      RowBox[{
       RowBox[{"Expand", "[", 
        RowBox[{
         RowBox[{
          SuperscriptBox["\[ExponentialE]", 
           RowBox[{"\[ImaginaryI]", " ", "\[Phi]2"}]], 
          RowBox[{"Collect", "[", 
           RowBox[{
            RowBox[{"Coefficient", "[", 
             RowBox[{
              RowBox[{
               RowBox[{"Collect", "[", 
                RowBox[{
                 RowBox[{"TrigToExp", "[", 
                  RowBox[{
                   RowBox[{
                    RowBox[{"q2", "''"}], "[", "t", "]"}], "+", 
                   RowBox[{
                    RowBox[{"\[Omega]n2", "^", "2"}], " ", 
                    RowBox[{"q2", "[", "t", "]"}]}], "+", 
                   RowBox[{"\[Epsilon]", " ", 
                    RowBox[{"Total", "[", 
                    RowBox[{"nu2", " ", "uStar"}], "]"}]}]}], "]"}], ",", 
                 RowBox[{"{", 
                  SuperscriptBox["\[ExponentialE]", 
                   RowBox[{"\[ImaginaryI]", " ", "t", " ", "\[Omega]r"}]], 
                  "}"}]}], "]"}], "/.", 
               RowBox[{"{", 
                RowBox[{
                 SuperscriptBox["\[ExponentialE]", 
                  RowBox[{"\[ImaginaryI]", " ", "t", " ", "\[Omega]r"}]], 
                 "\[Rule]", "const"}], "}"}]}], ",", "const"}], "]"}], ",", 
            RowBox[{"{", 
             RowBox[{"U2", ",", "U1"}], "}"}]}], "]"}]}], "/.", 
         RowBox[{"{", 
          RowBox[{"\[Epsilon]", "\[Rule]", "1"}], "}"}]}], "]"}], ",", 
       SuperscriptBox["\[ExponentialE]", 
        RowBox[{
         RowBox[{"\[ImaginaryI]", " ", "\[Phi]1"}], "-", 
         RowBox[{"\[ImaginaryI]", " ", "\[Phi]2"}]}]]}], "]"}], "/.", 
     RowBox[{"{", 
      RowBox[{
       RowBox[{"\[Phi]1", "->", "\[Phi]0"}], ",", 
       RowBox[{"\[Phi]2", "->", "\[Phi]0"}], ",", 
       RowBox[{"\[CapitalGamma]", "->", 
        RowBox[{
         FractionBox["\[Alpha]1", "2"], "+", 
         RowBox[{"8", " ", "\[Alpha]2"}]}]}]}], "}"}]}]}]}]}]], "Input",
 CellChangeTimes->{{3.6954602049746346`*^9, 3.695460215358673*^9}}],

Cell[BoxData[
 RowBox[{
  FractionBox[
   RowBox[{"3", " ", 
    SuperscriptBox["U1", "3"], " ", "\[Alpha]1"}], "16"], "+", 
  RowBox[{
   FractionBox["9", "16"], " ", 
   SuperscriptBox["U1", "2"], " ", "U2", " ", "\[Alpha]1"}], "+", 
  RowBox[{
   FractionBox["9", "16"], " ", "U1", " ", 
   SuperscriptBox["U2", "2"], " ", "\[Alpha]1"}], "+", 
  FractionBox[
   RowBox[{"3", " ", 
    SuperscriptBox["U2", "3"], " ", "\[Alpha]1"}], "16"], "+", 
  FractionBox[
   RowBox[{"U1", " ", 
    SuperscriptBox["\[Omega]n1", "2"]}], "2"], "-", 
  FractionBox[
   RowBox[{"U1", " ", 
    SuperscriptBox["\[Omega]r", "2"]}], "2"]}]], "Output",
 CellChangeTimes->{3.6938282580050535`*^9, 3.6938289650847545`*^9, 
  3.6938318403842554`*^9, 3.6938948492248497`*^9, 3.6938949300759344`*^9, 
  3.6941791609167986`*^9, 3.694326580974057*^9, 3.694326983148057*^9, 
  3.694327180610057*^9, 3.6943277273726606`*^9, 3.694328717987808*^9, 
  3.694333671836216*^9, 3.6943371325872564`*^9, 3.6943377288578777`*^9, 
  3.694339584921466*^9, 3.6944197124179983`*^9, 3.6944264854282312`*^9, 
  3.69449862493779*^9, 3.694502401758434*^9, 3.6954585233334875`*^9, 
  3.695460346684804*^9}],

Cell[BoxData[
 RowBox[{
  FractionBox[
   RowBox[{"3", " ", 
    SuperscriptBox["U1", "3"], " ", "\[Alpha]1"}], "16"], "+", 
  RowBox[{
   FractionBox["9", "16"], " ", 
   SuperscriptBox["U1", "2"], " ", "U2", " ", "\[Alpha]1"}], "+", 
  RowBox[{
   FractionBox["9", "16"], " ", "U1", " ", 
   SuperscriptBox["U2", "2"], " ", "\[Alpha]1"}], "+", 
  RowBox[{
   FractionBox["3", "8"], " ", 
   SuperscriptBox["U2", "3"], " ", 
   RowBox[{"(", 
    RowBox[{
     FractionBox["\[Alpha]1", "2"], "+", 
     RowBox[{"8", " ", "\[Alpha]2"}]}], ")"}]}], "+", 
  FractionBox[
   RowBox[{"U2", " ", 
    SuperscriptBox["\[Omega]n2", "2"]}], "2"], "-", 
  FractionBox[
   RowBox[{"U2", " ", 
    SuperscriptBox["\[Omega]r", "2"]}], "2"]}]], "Output",
 CellChangeTimes->{3.6938282580050535`*^9, 3.6938289650847545`*^9, 
  3.6938318403842554`*^9, 3.6938948492248497`*^9, 3.6938949300759344`*^9, 
  3.6941791609167986`*^9, 3.694326580974057*^9, 3.694326983148057*^9, 
  3.694327180610057*^9, 3.6943277273726606`*^9, 3.694328717987808*^9, 
  3.694333671836216*^9, 3.6943371325872564`*^9, 3.6943377288578777`*^9, 
  3.694339584921466*^9, 3.6944197124179983`*^9, 3.6944264854282312`*^9, 
  3.69449862493779*^9, 3.694502401758434*^9, 3.6954585233334875`*^9, 
  3.6954603466888046`*^9}]
}, Open  ]],

Cell[BoxData[
 RowBox[{
  RowBox[{"(*", 
   RowBox[{"Solve", " ", "these", " ", "equations", " ", "for", " ", 
    SubscriptBox["U", "ci"]}], "*)"}], "\[IndentingNewLine]", 
  RowBox[{
   RowBox[{"USol", "=", 
    RowBox[{"Solve", "[", 
     RowBox[{
      RowBox[{"{", 
       RowBox[{
        RowBox[{"finEq1", "\[Equal]", "0"}], ",", 
        RowBox[{"finEq2", "\[Equal]", "0"}]}], "}"}], ",", 
      RowBox[{"{", 
       RowBox[{"U1", ",", "U2"}], "}"}]}], "]"}]}], ";"}]}]], "Input",
 CellChangeTimes->{{3.6938283278110332`*^9, 3.693828377574009*^9}, {
  3.695460227345872*^9, 3.695460280178154*^9}}],

Cell[BoxData[
 RowBox[{"(*", 
  RowBox[{"Solve", " ", "equations", " ", "over", " ", "the", " ", 
   RowBox[{"region", " ", "[", 
    RowBox[{"1", ",", "2"}], "]"}], " ", "and", " ", "plot", " ", "each", " ",
    "backbone", " ", "curve"}], "*)"}]], "Input",
 CellChangeTimes->{{3.695460290544191*^9, 3.6954603143245687`*^9}}],

Cell[BoxData[{
 RowBox[{
  RowBox[{"\[Omega]r1Vec1", "=", 
   RowBox[{"{", "}"}]}], ";"}], "\[IndentingNewLine]", 
 RowBox[{"For", "[", 
  RowBox[{
   RowBox[{"i", "=", "1"}], ",", 
   RowBox[{"i", "\[LessEqual]", "1000"}], ",", 
   RowBox[{"i", "++"}], ",", 
   RowBox[{"AppendTo", "[", 
    RowBox[{"\[Omega]r1Vec1", ",", 
     RowBox[{"{", 
      RowBox[{
       RowBox[{"1", "+", 
        RowBox[{"i", "/", "1000"}]}], ",", 
       RowBox[{"(", 
        RowBox[{
         RowBox[{"U1", "/.", 
          RowBox[{"USol", "[", 
           RowBox[{"[", "8", "]"}], "]"}]}], "/.", 
         RowBox[{"{", 
          RowBox[{
           RowBox[{"\[Alpha]1", "\[Rule]", "0.5"}], ",", 
           RowBox[{"\[Alpha]2", "\[Rule]", "0.05"}], ",", 
           RowBox[{"\[Omega]n1", "\[Rule]", "1"}], ",", 
           RowBox[{"\[Omega]n2", "\[Rule]", "1.005"}], ",", 
           RowBox[{"\[Omega]r", "\[Rule]", 
            RowBox[{"1", "+", 
             RowBox[{"i", "/", "1000"}]}]}]}], "}"}]}], ")"}]}], "}"}]}], 
    "]"}]}], "]"}]}], "Input",
 CellChangeTimes->{{3.693828389942246*^9, 3.693828390518304*^9}, 
   3.693828444568708*^9, 3.693828502587509*^9, {3.6943336462116537`*^9, 
   3.694333646307664*^9}}],

Cell[CellGroupData[{

Cell[BoxData[
 RowBox[{"NF11", "=", 
  RowBox[{"ListPlot", "[", 
   RowBox[{"\[Omega]r1Vec1", ",", 
    RowBox[{"Joined", "\[Rule]", "True"}], ",", 
    RowBox[{"PlotStyle", "\[Rule]", 
     RowBox[{"{", 
      RowBox[{"Red", ",", "Dashed", ",", "Thick"}], "}"}]}]}], 
   "]"}]}]], "Input",
 CellChangeTimes->{{3.6938285318534355`*^9, 3.6938285658218317`*^9}, {
   3.694326557716057*^9, 3.694326559410057*^9}, {3.6943269480790567`*^9, 
   3.6943269613870573`*^9}, 3.6943274129750566`*^9}],

Cell[BoxData[
 GraphicsBox[{{}, {{}, {}, 
    {RGBColor[1, 0, 0], PointSize[0.0055000000000000005`], Thickness[Large], 
     Dashing[{Small, Small}], 
     StyleBox[LineBox[CompressedData["
1:eJwt1XdcTW8cB/CmNLTX7dbdNyMkq1/I55jZGSF7Zm+yZWSTTUjIzFbISkZK
RvbKKltCd+/xO9X3/NPrvO7peb7red7C0dP7JtjZ2Nj8srexqfo7KXfO9kAH
GfrviTu1410+Xs0vD42oLUOfx41X2u55AbQYfq2rmwxXvIqH2j1/h5Py5z1H
e8pQ2CAvQtahDL5nYz4v9JXBGtpj++msL1havaAMBacnlJrefEPVaqeDZVj2
6Ml1t4c/EPf1aNpdgQybBnb/6Z76C3kHgsI/SmTI964b59LxN+oP3XxHXU+G
cXnH09LeVIANboB7IxneXooe87H/X1heVgUog5LnkVRx+x8mbP27GC1kiJ+4
rSzQQ4YXbHTxUTIMKvnoEZsjQ7TLm8MzomUwDXL/PHKgHJmF3SPXtZPBNcH9
o1Ihh3fyrQcZndjvJvRdsW2dAkuqE5bhs2tj/2yuEj+NJ9iMZWg5Rf4754QS
fa/wVlX0kcF9yMeD2mYqVJdvALtv1NEDN6+pULcq3cEy3Ni9wbFPWzWqwxsu
g+FqfOMfeWqYqpYbLcPBX6t/Z7fRYFz1I0PH5d0Wfb+swTPRe33SJBkSpswb
fryJFq1LY1NSp8kQUdxRF3Jci2Ns9c7PkuFo4cuQyVwd2GQvFs2V4d9K+w1n
UnRYVN0Qtp5tr3Swtejw/WnVgjKkv2/4c+kUPXqzq3kny/BtXLmGKdGDba5d
2BoZ1gga+wzuaIC01vKdHTbIIK9d0bj0jAFV3Ri6WYZhdgNvfPEzwpBU1WAZ
1i2IfZu42Iix1QHKkPzf2TGZn414ou3HdliGfWZOg3WdTKiKLu+ADFF1gnXS
TBOOzKjqiAwL5nMubHA2w71RdnrlcRnqr/g2tXCiGQuqB0aG136+iz4XmVE9
LufZfl8ftORnqAW9qtp7UQbvHSFzvyRbUN2OK+x8JOH5+1ILxFXly5Whk5iZ
+6GVFdXp3pLhx4VFRX92WKGrCu+uDLumPL/m+8+K6uWK2P0bZpY3EtswxY+q
Hhl+jqvc862XDcMOy8jvT9n5/3vracRCG+ZQpxyl+aUMl9+PLwg8asNUVc+/
RIaAoC+r9z2xYeZVD7QMRxx3WW7qbRj2cLANkcFuwDvFKrEt06N6QRnyNEHO
8h62TNVq88tlWKJ3LrKfa8sIz89iR1oGYe7qPbf22zIbplRNoAzjbXo+qn/P
ltHUqzogMgxsfXJnu0pbZmR1g2WYqdR7uwTYMQ8zqgKUQe/j0H1VWzum+vja
ydFib2z4pQQ75mDVcaslh+PWXulpG+2Y6uPhIsfYzUtGtLpgxyRWHzg5yu5P
bby9xI6pHj9vOewCL2Ydt9ox3aoTliNUWbJsgdSeqW5vkBwPDzSUuHS3Z/hV
7eDJcWdjst+QGfZMdflEcui01ltTd9ozqqp0Q+VI63d7VYdr9kx1eGFyjLo7
L+fjJ3vmftVy4XIMaea1N9regWlW/cjhs6v1lLF1HZj9lcfZEywH08s0rF93
B6bqtI1tLcfiZ0G7XKc7MLOrLwQ5YjNPRWza5sCwybIDLUfd2fM6frjkwHSp
bogcfzzHlWjeOjBV01fYnY2f+aX4ZHRgQgZXTbQcKzv22bCT58iwzX2s7SfH
e2XETm47R0ZRdf3Fy8H9d9Y4c4wjU31dDZXDb96TQ3tWOTL3qq6XkXK0rXN/
/Pbjjkz1dTBWjllXuwhH3ndk9lUd3wlyqHKzDthUODLVx20Key+FTDiT6FaL
mVl9YcmxqKGjx61GtZjqcZ4jR8qyXcllvWoxnasHRg6Z49O7b6bXYqrHZbEc
vnFd1hzbUovhVrV3uRwzvxxa2DOrFlPdjlVy9F58t2vxs1qMrKp86+RwcbVJ
C1XUYqrTTZEj7EJbz8HeTkxBVXhb5egcGhYzoakTU73cTjmOdBlS0qevE7N3
T9Ujx/f0mUMDZjkxVbdzdrocV0Yxo69udWKmV1+ocozeKpv/X5YTU1W9r0fl
EO7hh+186sR0rBloBHcyWZ9UOjHVfJyV48PGiYvK3WsznOoF5XDq58/70qg2
U30957Dzm7Av4VqP2sy/quv0mhy3Enc/mjW5NlN9/eWx8+ia/8B1fW0mv+q6
usPW1+j8alVmbab6eimUQ9P02LDPhbWZ3VXXwQM5JpU3fcn7XpupPr6P2Xzr
3D7a1t6ZmVp94cvRrcnfNu2Ezkz18XgjR5dpCtu6cGbaVx84Ob5OujFYNtSZ
qR6/UjnW7TafTF/ozARUJyxH9OfIuPDdzkx1e3+y8ce8unT0kjPzp6odFXIk
dWnRyPaFM1Ndvko5QjZe92svc2ZuV6WrZOdlTmnRhDouTHV4WjnKDVH7Exu4
MLuqljPKMcZtR8WEGBfGpvpRYN9dhUOHsS5MjecKPCw62sZhuQtT47kCm1r2
/Xo63YWp8VyBrAmWmOhrLkyN5wpErOVdufTahanxXIE6HQ8s9Ve6MDWeK3Dm
aOWvER6uTI3nCkzLc43eFubK1HiuQM97a/LPxLgyNZ4rcMNn953sMa5MjecK
FDwOWpqx1JWp8VyB8R0y2ixMc2VqPFfA5/T86OjLrkyN5woMvJ515/dzV6bG
cwVeDW/glvzPlanxXIG52B5fy8WNqfFcgZO6+d/nSN2YGs8VGNm3e+Vjxo2p
8VyBDRVjsnyHujE1niuwp2GdcZ3nuTE1niuQo13beew2N6bGcwWatQ/YMO2M
G1PjuQK2y02TEorcmBrPFcgvWR3c9asbU+O5Ap17+r3iWNyYGs8VuNkx+P6b
wDpMjecKNEgKa5jcrA5T47kCjbXKJsG96jA1nivQqWkP58MT6jA1nisw6UOL
HwHJdZgazxXwjP2iXZheh6nxXIEZfy9PfXS5DlPjuQLhFf3nuj2vw9R4rkDK
pT1o/acOU+M5W29Fhia+ljtT47kC+7Nf3ksQuDM1nivw4M/nT6NauTM1niuw
4u29cT3j3JkazxUIFb1ZV2+aO1PjuQKnknNmKte4MzWeK+A+cVzM2Qx3psZz
Bdac6dhs0HV3psZzBX6aPYapXrozNZ4r0Pvl74ql/9yZGs8VaLRmRC2TkwdT
47kCqQWjn08QejA1nitg+TogsbCVB1PjuQK6OA9fvzgPpsZzBe57vXgeN9WD
qfFcgd2HR7xatdqDPFdggKGibeYBD/JcgW4hYU1zr3iQ5wrwbWOf3X7mQZ4r
oHrq0vbqbw/yXIHXxQ96PLP1JM/Zee0zwA7unuS5AiHaB0+OBnmS5wpEzfAq
cKzrSZ4rEPfzrXx4M0/yXAGnUbsTsuBJnrP1L9gcbu7uSZ4rsK64aHj7eE/y
XIHPsYF2y8d6kudKHC/g1bs6w5M8V+KetWvp78We5LkS64e8auG/zpM8V6JF
44dRrXd6kudKfFrlqB+U4UmeK3HaM3z5rDOe5LkSXeT5pSuvepLnShzL8RZt
LfAkz9n9zW36pz7zJM/Z/Wb/tzr1oyd5rsS0lCe3t5Z7kudKMG0O+a5We5Ln
SnQuD90wx9aLPFdi0q2TEcPqeJHnSgSZ+/oyHC/yXInweiEIkXqR50q0t5Te
UDXxIs+VGG/tvq+wjRd5rsSM0X++b+viRZ4rsTCm7rFBcV7kuRJjL7T9FTTS
izxn16vd5/LryV7kOVuf44N4KfO8yHMlxsyPqNc22Ys8V0J4eXNp+SYv8lyJ
kREusVv2epHn7P4e/ssjjnmR50rImdrLirO8yHMl+jfxHzD2hhd5rsRARf86
miIv8lyJ+VE3z6146UWes/+fFBbjUuZFnrP9SB3wcWOFF3nO1qd16SIXrRd5
rkSr8TENk+28yXMlLv5VaTV1vMlzJXT3I34lcLzJcyUKLjas9VTiTZ4rEbNE
P7hFE2/yXImNw7ZW7mztTZ6z9Tj44pG8szd5roSqaJWxS19v8lyJJlFxK9OG
eZPnSlyOez69fII3ea7EHtdFhU3neJPnbL3CsrbMW+pNnivx/t3N15fXe5Pn
SlRcendQudObPFcieghP2yDDmzxXYvKLLZ+HnfYmz5X4eFE4YeNlb/JcCftt
J7fl3PEmz5WQ9K6c8KHYmzxX4vbC/QrzW2/yXIng5D6R3G/e5LkSE8JS2jav
9CbPlci/ddujq8GbPFciYUz37EGOPuS5EptGzmo0ztOHPFdi5ejJa6dxfchz
tv6agQ9mhfqQ50p8nd3ZMCvChzxXYUBqU/70Nj7kuQq9djsy42N8yHMVQmft
GjOkrw95rkJs95Nbug/zIc9VMCaoiiMn+JDnKkgu+4sEs33IcxUydBnbHZJ8
yHMVmr/2q/99rQ95rsLq/p9/3d7uQ56z6/8YXbJ3vw95rsLTF79sZpzwIc9V
aNAgK6HdRR/yXAV9t991PG76kOcqVH7Jtr6970Oeq5AVEdTuwEsf8lyF7V0E
b0eV+pDnKiQzOQ8Ev33IcxU69svjfVD5kOcq7Ah3e7fd6kOeq/AnKMGui4sv
ea7CL99l6TpfX/KcfefVyjrK9yXPVXgxdVv72Aa+5LkKTjOzB6qb+5LnKiyp
90OdCl/yXIWVXQ+KIrv5kucqvI/v/PV5nC95rgJH1iR68ghf8pzN78GpFjaT
fMlzFSyemmdb5/iS5yqkjGgfIFjqS56rWEouu5xa50ueq3Cv/bSspjt8yXMV
HgfP9by835c8V8Hh39OG/53wJc9VOB6d6JpzwZc8V6Gld6+sJnm+5LkK69St
xJlFvuS5CuEdPccFv/Alz9l580tNSvnoS56r4JWWMtP405c8V8GVc7zDOIUv
ea7CWv+N+mKTL3nO5rf2XWpTJz/yXIXsb1LxDi8/8lwFUWftAQXXjzxXYcOm
Yu9eoX7kuQpN1ocsO9bEjzxXYaZD3z/GVn7kuQqTZA+H9OrkR56rkDTvy/P0
WD/yXIUzUV/7/x7kR56rMKyld3mzsX7kuQrf+Ce3LJzmR56z89TlQ++8+X7k
uQoeP542sq7wI89V6OZ2PCw6xY88V+Haxzm95qf6kecqKHfH7D2f4UeeqxD2
SOzz45Qfea5CYbTjjcAcP/JchXZtStO63PIjz1X4t2PfhcQHfuS5GmXX+LUP
vvQjz9WQvmyffu+TH3muRu3SN3P//PIjz9Vwvp+5213pR56r0TtxXq3GZj/y
XI2jX8353Zz8yXM1WjD/Xo718ifP1fhZW9lmMdefPFdjkMM56xapP3muxrIl
NwSHw/3JczVkEdmHs6P8yXM1GqznbLzZwZ88V2Ph9vkf7/f0J8/V2FK/Z9qz
gf7kuRohtu73X4/yJ8/VyLzaYFLJZH/yXI0xv11XlCT6k+dqXO7q4/tmqT95
rkbHnDTx83X+5LkaZzrpLzzY7k+eqxExaEHRrXR/8lyNI6dGj7143J88V2Pv
EvX6o1n+5LkauXMnY8d1f/JcjeF/tCuXFfiT52qU3783fNITf/JcDdcbtk/7
lPiT52z9mxe+b/nVnzxXQz0/fBXnrz95rgbu9nmi1/iT52qkM61vvLEJIM/V
cBOr+lxwCSDP1TDeSdqy0TeAPFdj/u43i8bwAshzNfrGq/3/qxdAnrP5WIrG
ujQNIM/VWPsuesK71gHkuRrKE1GSzE4B5Lka53ftS5sdG0Ceq7Gpb7tnbQYF
kOdqvOab79mPCSDP1fD9cGBF0ZQA8lwNb47KfsPcAPJcDQfuzV7dlwWQ52ps
VN1KcF4fQJ6r0XnLxe4F2wPIczVGZsXaL00PIM/VqOfbYXPL4wHkuRo957RS
VJwPIM/VWL3uQ+MD1wLIczXaNHkY0/tuAHmuhmboYViLA8hzNTiR5sDTbwLI
czW6Sae8HvA5gDxX429x0kLr7wDyXI0FYTedjqkCyHM1pqZmL+tmCSDP1Rjx
quTnH6dA8pztb0gWUrwCyXM1ePXOrw/jBpLnavg17/bwniSQPFcjRfjPfnTj
QPJcg08Ta0UaIgPJc/Y9XD9uS7tA8lyD0b3q7ZJ0DyTPNXg2Xl6YExdInmtw
ruyMsfPwQPJcg/+02S1fjQ8kzzXAvT4LR80MJM81EMa+KapYGEiea7Bw80bJ
nJWB5LkG0xJzNhtSAslzDcbY7HJbmhpInmvwPHJCum1GIHmuQRwzruOKk4Hk
uQZhgwrsbS8GkucaqDU5H5fcCCTPNThzbcJLXWEgea5Bm40Ov2c+DSTPNVi+
/rygvCSQPNfgcsTmhcO/BpLnGhzpdlP/7E8gea7BkFpDD3bQBJLnGkwxLJ5x
wRpInmtwtn7LKUJnDnmuwSjf3TtTvDnkuQaDc8/903I55Dmb/9HVC0ZKOeS5
Blv+if6715hDnmswrPOahg3/45DnGky2uRC/uR2HPNdgZdChPFk3Dnmuwc1W
PUf2juOQ5xqsKziBs8M45LkGXh9ODHcZzyHPNbg+us3NsTM45LkG/T16jrmx
gEOea+A6+W4P32QOea4B982aJRM3cshzDR7sW6DN3ckhzzWI/jU/1/0AhzzX
4NGnUY+HZ3LIcw2ubq8TfiaLQ55rsEDQt0x/jUOeaxCxy+5bx7sc8pytt6Sy
9aZiDnmuwU/jt/JXrznkuQatxp2t5JZxyHM2n3fesSPLOeS5BhlfXjsfVnDI
cw2WtsoVfjNyyHMNRrxYvlvsGESeaxBZ/HX6KPcg8lyDuRvSTqQHBJHnGjQ8
NyLmrSCIPNegUcNv3bwaBJHnGvxq8e5Sl2ZB5LkGbYfK1iW1CSLP2feU50XZ
nYLIcw2+ejeY871XEHmuQU56eop/fBB5rsGPTs/8O48KIs81uL9jnNecSUHk
uQZ1UkxJB2cHkecadDsZPurh4iDyXIuT5XuuqlYFkedaBD54vi54cxB5rgWG
Tn/RfncQea6FXWu73eMzgshzLR7u5pasPxlEnmvxr23X3acvBJHnWjRJ83/z
KDeIPNdiea5bakVBEHmuRfMh2SW1nwSR51pkvNtwUPI2iDxn14/n/m37OYg8
18K8t+zWwN9B5LkW/0UOCpmuDCLPtXg0y8ZhlSmIPGffR8XO3ePIJc+1uFCa
m3janUues/lsuWGfF8Alz9n8lfnCxwIuea7F0MHMsw/1ueS5FhOUB31+N+WS
51qIH/T5rW7NJc+1YJ7nDrDpxCXPtWj5petg515c8lyLL3eGazwHcslzLX6E
jmgYMJJLnmsx7dZpM3cilzzXYlLD45P5s7jkuRZSt9PzhIu45LkWp20DxKKV
XPJci0PZ7aYLU7jkuRZ5xcnD+Lu45LkWl52bVXIPcMlzLT5FHpYGZHLJcy2W
NQu188rikuda3Pznutr5Gpc81+Jt8qFsm3wuea5FBL/lOs1DLnnOfu/r5Vrx
kkueazHjy6KoTx+55LkW40Jv+D39wSXPtTh8hZNxq5JLnmsxZN/LD+d0XPKc
7Y99+IN022DyXIvQURMmrXcJJs+1qDc2Ly/RJ5g812LbnylFI4KDyXMtCpqe
XdtFGkyea+Fx6JpNk8bB5LkWjxVFEf6RweS5FrsbuYcYEUyeayHLvJH/qUsw
ea5FFxfnurf7BJPn7H59BF0ODQ4mz7V4+jyi3ooxweS5Fl+ZSUUjpwST51pk
n1bVb5sYTJ6z87/e0DMoKZg8Z+M9e7iFenUwea4FZ7j/l8ebg8lz9ny0nRd3
fHcwea5FysTylKSMYPJci52TN22OOxlMnutQGr16cP0LweS5Don9KitN14PJ
cx0+7PvR+8ndYPJcB83SNUkHi4PJcx28vlcsmPE6mDzXoVlkw44oDSbPdTg8
csQnt1/B5LkO3T/s7VoiCybPdeh4WLH6iD6YPNehglmQOs0uhDzXYeELLI50
DSHPdRhsP6Cl1SeEPNfB1udBYUFwCHmug/B1ZuMN0hDyXIfZd8zTYhuHkOc6
yEqfr/WODCHPdbC8a7LkJULIcx1iTLyeO7uEkOc6JEUe1sf1CSHPdWC4d5J9
BoeQ52y85Ul/no4OIc91mLbmffOUySHkuQ4v1rwd1mVOCHmuw+NGiRPsloSQ
5zo8nHGu//VVIeS5Dlc0yaGzN4WQ5zrE8f+9r58aQp7rcMHu19zSAyHkuQ6e
MyfptmeGkOc6zDNMGRWTFUKe6yAv/56tvxpCnuuQ1u/B35N3QshzHVQO7j5D
HoaQ5zrU2ntY7PIyhDzXoXLKYsGVDyHkuQ4zTq91SfgeQp7rYO1x+YvnvxDy
XIdu3poT1zUh5LkOLTZFjEqwhpDnOqyS9nd2r80jz3V46tf98CVPHnmuw6RJ
pvChHB55zsZbp895WxGPPNdBfDdceqwBjzzX4YY0aXPXZjzyXIefFwSyitY8
8lyHc/cMMSkdeeS5DtKMf6mNevLIcx0uDv9Y9qg/jzzX4Wyt4+LJw3nkOdvP
jQ1G1R7PI8/ZecrvtPfIdB55rkPUzFdPMJ9Hnuvwh7lk924ZjzzX4evrm81m
r+OR5zpE33o8xnUbjzzXwXXRte2H9vLIcx3Clg2++99hHnmug13kKk3xKR55
rsMTR8+w0Rd55Dmbf8yT0epcHnnO5tNn1/41BTzyXIf8uZGlgY955LkefNeV
0hOveeS5HmGDe8z6r5RHnusxNW9EYeFPHnmux801G0VxMh55rofO5+CaMh2P
PNej8O44zWRbPnmuxwzb09M1znzyXI/90a1US7355LkeIv27lbW5fPJcj/a5
A0RbxHzyXA97YWKxf0M+ea7Hncem1fua88lzPdYuvRArjOaT53qU2A2vd7QT
nzzXw7vlLa96vfjkuR4XvdLdTg7gk+fs+6EcTtgIPnmuRz3vx1GnxvPJcz1k
6YenNpjBJ8/1OJ+huZQ5n0+e6xGxd5VP6HI+ea7HqWD3NYfW8clzPfJLe3jx
tvHJcz225Jqzd+/lk+ds/c+9n+J9mE+e6/Hp5UFsOMUnz/UYllirof1FPnmu
R3ft3aYLc/nkuR7d5NvjZHf55LkeD7gNtiUU88lzPTqNiv5T8opPnrP7P10x
pucnPnmux5NTZ3U3f/DJcz3ejphzOqKST57r0XfD6qWHtHzyXI9mS7tHOdsI
yHM9jg4Ny2ccBOS5Hot11z7Oqy0gz/WodOq77qybgDzXI60kpvCbp4A81+Pn
IOWOID8Bea7HWM9T6liOgDzXI09Q8GtliIA816NHz9RpV4UC8lyPQPXcNX+l
AvJcj5DAq82EDQTkuR5t+mbPjmssIM/1cPqcE7OmqYA816P/4aDzV1sKyHM9
jL4RZypaCchzPQIG9kQIBOS5Hrca3hnXq4OAPNcjXfdZvDRGQJ6z83fHMvdc
dwF5rkfdlpNGlsYKyHM9RhxOLHOPE5Dnepw1zdRGxwvIcz14H84dnTJUQJ6z
+S5fWrF3pIA812PH0yb3i8YKyHM96sT7QDNBQJ7rYeo6t6d4qoA8N6DnikxV
7EwBeW5Am1W65osTBeS5AZKlF90zFwjIcwMMnRuseLFEQJ4b0G/Y8c2W5QLy
3ADF7/mR9VcLyHMDVPcqFvRbLyDPDZg2u8fAJZsE5LkBLtyfT45tE5DnBmxJ
dfr2ZJeAPDfg63T9dt1eAXluwM1XTmWCAwLy3ICfp5YUdTksIM8NeLvsaM8Z
xwXkuQGc7fenp54SkOcG2DxtFp53TkCeG7DhZaON3y4IyHMDIv7arHG5IiDP
DeBxNPwmuQLy3ICujgMG9r8lIM8NyPWZ2GjhXQF5boAlbt6h/UUC8tyAKylF
OXceCchzAyqbH5n046mAPDdgXWKfPOdXAvLcgPGNArIblgjIcwNG/GvdOfaj
gDw3IN/iuGjmZwF5bkCHwdd7b/8uIM8NOJuVce9iuYA8Z/OdYil99VdAnhuw
/qj/Xo1cQJ4boGwSrvHXCMhzAwL2blS1NAjIc7a+gtk7B1gE5LkB/FuhJYl2
QvLcgAd1K27uqCUkzw3on2/f7YKLkDxnv8+5MO+Zu5A8N6DJ++iuld5C8pyN
/8G3PLcAIXluwKAXv9/W5wrJcwPq2mxL7cwXkucG+AYGG0eLheS5AR/SHtgv
rSskzw1oe+9T1t4wIXluwPMdexxzwoXkuQENc1pbnzYTkucGXM9wPFARKSTP
DWi5IvK7YxsheW5A7xiv53xGSJ4bkL3neUJURyF5bsCTz9cO9u0iJM8NOBzj
nDy5h5A8N2DceZPbyt5C8tyAnFsv2u6LE5LnBoz69CjwYryQPDegXuPQtIdD
heS5AfLtIYVfRgrJcwOcL8v26McKyXMDtpo++HtOFJLnBizeyI8OnSokzw2o
01ft1mamkDw3Yphm7+o+iULy3Aj5rx4nxy0QkudGqOJj5i9aIiTPjVjSulC2
ebmQPDeC39HR98gqIXluRCcZvlxeJyTPjQhfkjXkYYqQPDdC+GfHsk9bheS5
EUMdpH3kO4XkuRFeffYV2+8VkudGnJe20PjtF5LnRjzZWf9h3UNC8tyIBkkX
ekQdE5LnRvxZ5rao20kheW6EW+1pA4acFZLnRuQyXqWTs4XkuRFjROF+i3OE
5LkRByfZ6DdcE5LnRqj33Viflickz43oV/vAg5N3hOS5EftvfrhytVBInhvB
O3S2f9EDIXnO1qN/j4zXj4XkuRH5Xf6mfXsuJM/Z/S4WdVK8FpLnRnza43fA
+k5InhsxstAl061USJ4bcfTxp5Gcr0Ly3Ig5vkX3pT+F5LkRP2+ZvkRUCMlz
I9o9yj4dXSkkz40YoOHX7aoUkudGzH60oG+cVkieG/H9mLrxCKOQPGd/P1GU
O9EqJM/Z/hXWNc22F5HnRny4GvN3iZOIPDdiuvuwLWtcReS5Eeagfd+3eIjI
cyMaOUT93eMjIs+N4N4Yf/xQgIg8Z/ezH+p7iisiz41oPr5r8wt8EXluxJUO
Y5yui0XkuRFN8j+k3KkrIs+NsP/y6979MBF5bsTghGuXnoaLyHMjpvxMHvim
mYg8N+Le43lnPkaKyHMjtvUruvy1tYg8N6JgyfG55RCR50akSmJ+/+sgIs+N
KK98662KEZHnbD8HbpLpuovIc7afx3cnm2NF5LkRRYZ6j2zjROS5EffbzHjg
GC8iz42Y1vBAkvNQEXluRMvBP365jRSR50bkhc519hwrIs/ZeS9KKvOeICLP
jXCIaTLNb4qIPDchc+G17IAZIvLchCivnmc5c0TkuQnj1weM4s4XkecmHGnV
9WHwYhF5bkJgV6+/IctE5LkJlef3F/JWishzEz63E8Tz14rIcxMK99/N4G8U
kecm/MO1w/wtIvLchFmzwofzd4jIcxNaDOr7jLdbRJ6bcLC8tzlkn4g8N6FC
Fv8l+KCIPDfhgufuZdwjIvKczedW67ecTBF5bsLTXjPLA06LyHMTln5KuOh3
XkSem/B4Uucon4si8tyEwfmY73lFRJ6b8HVz0sw6uSLy3IR6vcOlLrdE5LkJ
PeKTtte6KyLPTQh+nZprVyQiz01QPzp+0PJQRJ6b4M59B8MTEXluwqfZg/eq
X4jIcxPKRsedl70RkecmrO+pXF7xXkSemzB85miPH6Ui8tyEnK+P4su+ishz
dr1tw4a/+ykiz02Ii4HgZYWIPDeBm7Fvf3GliDw3oYB7sKRQKSLPTajlOufZ
Ta2IPDfBb1/71VeMIvLchKZvWujOW0XkOZtf+ry6J+zF5LkJG09H+GY4iclz
E7bvTcnb7Somz01If3MxdIuHmDw3ISLraY81PmLy3ISsXi4RSQFi8twEu6z1
L+ZwxeS5CSdzFjafzBeT5ya8DbSPGyUWk+fs/lN6NB1YV0yes9+Llj7pESYm
z03oviY/rH24mDw3oX1Bu5jIZmLy3ISEUqGoYaSYPDeh29UNuYLWYvKcXc/z
uL8fxOS5CXnL0po4dxCT5ybYJG9xMXcWk+cmCCafOSLrJibPTVg3jWP92ktM
npvQOM3IedNXTJ6bsKJsofr+ADF5zvbDOW9r7mAxec7262bFv7PDxeS5CfIN
DepkjBaT5yb0eXHwz7ZxYvLcjMj3c1JWThKT52a8KHhUmThNTJ6bsX/nY5/x
s8TkuRmLGxzUD5wrJs/NeNxxfEaXhWLy3Iz/kru6RiWJyXMzPMZMiay/Qkye
s+u3V0s5q8XkuRn1Rzi/qb1eTJ6bkfaquJsuRUyem5F0aPzyn1vF5LkZ7Q8b
F77eKSbPzeiz/WxkwR4xeW5GhPfRyxfSxeS5GbP32RszMsTkORvfln+2W46K
yXMzChutf7TkhJg8N2PtDsPgyWfE5LkZHQrGnInPEpPnZlgOled3uiQmz834
Jju3v+lVMXluhrbvu2j+DTF5bsa23hszXG+LyXMzrvYtv6+9KybP2fgP+V7+
WiQmz80YNzli4pNHYvLcjPjc0WXXnorJczOEqx8GH3spJs/NeLl3E2/rWzF5
bkbbc4+/L/ogJs/Z/IecnTWuTEyes/3k9C7o/U1MnpsR3vX1x1a/xOS5GQ3r
jcmV/BGT52y+7wJHucvE5LkZqRM4j7RKMXluxqDrq81lWjF5zq5/YIX6vlFM
nrP9L2p8MdsqJs/N8H54OirNXkKem7GHx1ud7CQhz834LjiyZ7KrhDw3g+Mz
ck4/Dwl5bgafO9u/tY+EPDfDvr1lqShAQp6b4ZMoynLmSshzM46stTkp40nI
czPuNb066Y1IQp6b4eA5VXkjVEKem/Ejo03HIw0k5LkZdrFdhq1vLCHP2ffR
59vOaCohz81o7bbzV/+WEvKcrf8Y/yGtW0nIczMejo7bJWgrIc/N6Pt32l7H
9hLy3AzrvVXjf3eSkOdm+B+8Yn7cVUKem7HBue6wCz0l5LkZ6sWyVal9JOS5
GT3jm89f1F9Cnpvh+cWr+YhBEvLcAr/OmVfbD5OQ5xZs3unvHDpKQp5bEPVw
kcg5QUKeW7DprsbxzwQJeW7Bka7HLjyeIiHPLdjvdCIsa4aEPLdgzbaQadvn
SMhzC5ISRIsS50vIcwv431/1HbhYQp5bMHXwAPV/yyTkuQUPNLdHB62UkOds
vC9bphnXSMhzCxyVz/d/2CAhzy3o3Obi1BubJeS5Bf2W6Zz2b5eQ5+z/z78x
NSlVQp5bsCJfcGB4moQ8t+BmBfa1PSAhzy3YOuq/BN5hCXluwbqkugbzMQl5
bkHEqgZDPp6UkOcWLEsfvjb3rIQ8t+DOh7LladkS8tyCRW0fxyzMkZDnbPzH
OryLvyYhzy1Y/WVYVGSehDy34NKJqAS/OxLy3IKhacphygIJeW7BGCZT/Oy+
hDy3oKXrnJyzxRLy3ILE+Nn+G59JyHMLtk+502HiKwl5bkHDxCVtO5dIyHM2
3o23aok/SshzC3ZePL7PWiYhzy1wLell8+GbhDy3oNeTZxFXfknIcwuaxPeI
2PFHQp5bYM9/Z5kuk5DnFnzO2bW3u0pCnluwbX+6Q12dhDy3YAfjEm1nkpDn
Fnz5p+3w0Sohzy34WL6cc8VeSp6zv8fn39jmJCXPLRgV+6bJVFcpeW6Bd/Hb
WTEeUvLcgrzrX5KFPlLy3ALVX4+xRn8peW5BpWSRz6sgKXluwSkXbDvLk5Ln
FlxuMbdsjUhKnrPxhLa2jAyVkucW8LplVkQ1kJLnFkzUv8n0biwlz9l4531r
UREhJc8tuK/6uS2/hZQ8t6DPBtPNtCgpeW7Bs/ZtbsyOlpLnFuxyv72+ezsp
eW5Bm+Ij9cSdpOQ5e3672qYaukjJc7a+rWSvnvWQkudW3O+44Xtmbyl5boVB
U1GwNE5KnlvxsDhs3oB4KXluxZGIsfqGQ6XkuRXKuWd72I+UkudWxJaJZ5aM
kZLnVuTu+zju3HgpeW5FdoGq0arJUvLcis1jVxQOni4lz604OPVAkyazpeS5
Feo7Y6c4zpOS51aca1ax4N1CKXluRe3F3QedS5KS51Z06bjfZeUKKXluxXyJ
KSV+tZQ8t6LVwSVfG66XkudWLK3X2tV2k5Q8t8IxpKfjq61S8tyKRfcfPsvc
KSXPrZgz4cmMxXuk5LkVL4QzvsSmS8lzK7q7FoaKM6TkuRV765VHa45IyXN2
/0nyuvczpeS5Fbrzmm9pp6XkOfv/9z0Tp52XkudW/Jg+8C1zUUqeW7G15xd3
nytS8tyKicaiwO/XpeS5FTKLSJNzU0qeW5H62On42nwpeW5Fo0ebwgbfk5Ln
bH+7PUkOeyglz9n+rS87Z3osJc+t0FwtOVf8XEqeW/FB9yx5/2speW5F575l
YdPfSclzK2rlczPxSUqes/Vskabz+CIlz63YsSIxpOy7lDxn85t92/98uZQ8
tyL69s5vS/9KyXMrTnk5r4mVS8lzK5oaIyw8tZQ8t2KUfd1u/3RS8tyKDgct
k26YpOS5FR1bPBm50SaUPLdiu/+5sCEOoeS5FXvWXnxYv3Yoec7Gc0PN6FxD
yXN2vkvWbij0CCXPrXD4l3xqh08oec7+bjUdHB0QSp5bcdTiPKUJN5Q8t+JO
8S03Cy+UPGfXZyKTH4pCyXMrcgKTn+wODSXP2e9rX5MnNAglz62QXJSXN20c
Sp5bEX4GV6wRoeS5FVfmXR36qEUoec72f82cN7ujQslzG6ZOu9X1EqJDmf8B
09SUpQ==
       "]],
      FontSize->14]}}, {}},
  AspectRatio->NCache[GoldenRatio^(-1), 0.6180339887498948],
  Axes->{True, True},
  AxesLabel->{None, None},
  AxesOrigin->{0.9853906249999999, 0},
  BaseStyle->{FontFamily -> "Times", FontSize -> 14},
  DisplayFunction->Identity,
  Frame->{{False, False}, {False, False}},
  FrameLabel->{{None, None}, {None, None}},
  FrameTicks->{{Automatic, Automatic}, {Automatic, Automatic}},
  GridLines->{None, None},
  GridLinesStyle->Directive[
    GrayLevel[0.5, 0.4]],
  ImagePadding->All,
  Method->{"CoordinatesToolOptions" -> {"DisplayFunction" -> ({
        (Part[{{Identity, Identity}, {Identity, Identity}}, 1, 2][#]& )[
         Part[#, 1]], 
        (Part[{{Identity, Identity}, {Identity, Identity}}, 2, 2][#]& )[
         Part[#, 2]]}& ), "CopiedValueFunction" -> ({
        (Part[{{Identity, Identity}, {Identity, Identity}}, 1, 2][#]& )[
         Part[#, 1]], 
        (Part[{{Identity, Identity}, {Identity, Identity}}, 2, 2][#]& )[
         Part[#, 2]]}& )}},
  PlotRange->{{1.001, 2.}, {0, 11.119912401569787`}},
  PlotRangeClipping->True,
  PlotRangePadding->{{
     Scaled[0.02], 
     Scaled[0.02]}, {
     Scaled[0.02], 
     Scaled[0.05]}},
  Ticks->{Automatic, Automatic}]], "Output",
 CellChangeTimes->{{3.693828517663017*^9, 3.693828534424693*^9}, 
   3.69382856659791*^9, 3.6938287628675346`*^9, 3.693828849053152*^9, 
   3.693828975274773*^9, 3.6938318515513725`*^9, 3.6938949551984463`*^9, 
   3.6941791716318703`*^9, 3.6943266036190567`*^9, 3.6943269647290573`*^9, 
   3.694326995726057*^9, 3.694327194464057*^9, 3.694327420301057*^9, 
   3.6943277405669184`*^9, 3.694328730661148*^9, 3.694333687254758*^9, 
   3.694337148552853*^9, 3.694337743650357*^9, 3.694339600028976*^9, 
   3.694419857909998*^9, 3.694426498053279*^9, 3.6944986382871246`*^9, 
   3.694502415414799*^9, 3.69545853585874*^9, 3.695460359102046*^9}]
}, Open  ]],

Cell[BoxData[{
 RowBox[{
  RowBox[{"\[Omega]r1Vec2", "=", 
   RowBox[{"{", "}"}]}], ";"}], "\[IndentingNewLine]", 
 RowBox[{"For", "[", 
  RowBox[{
   RowBox[{"i", "=", "1"}], ",", 
   RowBox[{"i", "\[LessEqual]", "1000"}], ",", 
   RowBox[{"i", "++"}], ",", 
   RowBox[{"AppendTo", "[", 
    RowBox[{"\[Omega]r1Vec2", ",", 
     RowBox[{"{", 
      RowBox[{
       RowBox[{"1", "+", 
        RowBox[{"i", "/", "1000"}]}], ",", 
       RowBox[{"(", 
        RowBox[{
         RowBox[{"U1", "/.", 
          RowBox[{"USol", "[", 
           RowBox[{"[", "7", "]"}], "]"}]}], "/.", 
         RowBox[{"{", 
          RowBox[{
           RowBox[{"\[Alpha]1", "\[Rule]", "0.5"}], ",", 
           RowBox[{"\[Alpha]2", "\[Rule]", "0.05"}], ",", 
           RowBox[{"\[Omega]n1", "\[Rule]", "1"}], ",", 
           RowBox[{"\[Omega]n2", "\[Rule]", "1.005"}], ",", 
           RowBox[{"\[Omega]r", "\[Rule]", 
            RowBox[{"1", "+", 
             RowBox[{"i", "/", "1000"}]}]}]}], "}"}]}], ")"}]}], "}"}]}], 
    "]"}]}], "]"}]}], "Input",
 CellChangeTimes->{{3.693828389942246*^9, 3.693828390518304*^9}, 
   3.693828444568708*^9, 3.693828502587509*^9, {3.6938287352057686`*^9, 
   3.6938287418634343`*^9}, {3.6943336491559486`*^9, 3.6943336494109735`*^9}}],

Cell[CellGroupData[{

Cell[BoxData[
 RowBox[{"NF12", "=", 
  RowBox[{"ListPlot", "[", 
   RowBox[{"\[Omega]r1Vec2", ",", 
    RowBox[{"Joined", "\[Rule]", "True"}], ",", 
    RowBox[{"PlotStyle", "\[Rule]", 
     RowBox[{"{", 
      RowBox[{"Red", ",", "Dashed", ",", "Thick"}], "}"}]}]}], 
   "]"}]}]], "Input",
 CellChangeTimes->{{3.6938285318534355`*^9, 3.6938285658218317`*^9}, {
   3.6938287483240805`*^9, 3.6938287610133495`*^9}, 3.6943265660010567`*^9}],

Cell[BoxData[
 GraphicsBox[{{}, {{}, {}, 
    {RGBColor[1, 0, 0], PointSize[0.007333333333333334], Thickness[Large], 
     Dashing[{Small, Small}], 
     StyleBox[LineBox[CompressedData["
1:eJwt22VYFF0bB3BQRFQUOxBRMREbA/OPHRgoKhYhioWKiRjYYoCPgYXd3R2I
ioFFd8cuLAu77Mxs9zvw3vPFa67dPeeuc358sXNA8OzAOhYWFsK6FhY1/7Z8
Mqlke0sGXZIu1dk65+On3atjNke1ZZDcSuH9Y+5GiLsPsHnkwED+rM6lBzsP
YY7g9sXvnRh4xBrGdTkfhdir9v0KujIYeXSqnePui3BefDxO2ZNBhFpwuPnZ
64hqazWvSR8Gth0CfVzH3IYpPZRfkkGHDIn775h7WHlSuhODGTSKm33nUINH
SJse0HT+MAanvUb1G9/rKUY1zLq5fhS//3yDzfRmz3Hvp8fQI2MYWP5tcavT
jhdovv/Ln+sTGMxe1e+Tf/pLhGGw74cpfDytJp++7/gaIv19NnU6A7ate1zQ
ojeY/c7xYNUsBnbvXcOkEW9Rk63VPAa/XP85zXj+Dj1q0l3IIK93831H/71H
bXi+DP5ee9Njb+EHGGqWC2BwqOTNQpXoI5bXPnw+w3rdOyeOQYpTnnbXagZm
23MGk+ATRhTNPHZuHYNomwMer7NicYev3rONDL59X5Y96Mdn8Mm++hXCwHf/
r1Nb5n3BjtqGMHCwuDPjcvwXlCXXLMjvd3ywcdSQr/DkV2u+n0FQkwaxu298
xYcptnVcDjF49qxCFW4bh27We8+Mi2Dg2bHPj82b41DTjcXHGbxqdNB3RW4c
dLtqGszgiowJ3D76G5bVBsggVNbKNf7aNySpvfgOMwiX/W0eaPkdNdHFXmXQ
OKpv2Cr/77i1vqYjDPq5WU2s+PQdTfq8uCy7y8BraulPebsf2FY7MPx87HOw
urz5B2rH5RmDyx28E+QJPzCjpr2vGNxLn5Jr3f0natvxjsGHOZ+Egp0/0aWm
fDH8ei0vx55L/YnadL8wkI17urxvj3hoasL7zmB/wlb7l9vjUbvcLwYh6gXL
+yfEI+FfzcNg3NPpg545/gI/LP5lyQwstn3IHhH8CzcmvJEb0xm8PzTSMT/2
F2qq1zqHQd8GSz2jG//G1tqB5udvxvgJOxb9Bn84+IYwGHq27vIj935jWu2C
DDZ5dHz7R/EbNauFivl+aKYUTXD/g87PNvIjzWBalVVfy4g/iFhTM4EMTowT
XK+T8QeqnjUHhMGX51+lMx3/wr+2wQwCHuSHVS//i7/XawJk4Ja0Z6fgyd/a
abatw2LDTOdMV9VfXKs5btYsjncLGyUc+Q+1x6MhiwXS3L7aff+wpfbAsZg4
/ZY85Nc/1I5fcxb1Nqy4vaRxAqbWJsyik01k/0+zElDbXnsWMbttvY+dSUDH
mnY4sjjyVfwiIzsBteVzYjHD3vdddPtEKGrS7c6i7hjh23yfRNSG58IC31YW
X7+aiN81y/VjoeqR7S4pToRr7cMiP6nun9jOSfzc3eVPMIvAUNNMh4Ak1Jy2
ZSNYtPpXElH/RhI21V4ILD4elzjsL0kCnyw/0CxWLNR+n9w0GZNrG8JigNvk
6xf6JaNm+n56sBj6t4PnuxnJ6LCwZqJZLJO8lN9Ymwy+uYlqLxZHBe63FkUm
g0utuWD4/FatXS94kIza62ox//2lv3xG/E5GfM314s+ib/DAVctEyai9Dpax
cD6NQ371UnCp5viuZDGu67VbfbqkoPa4rWGxJHLlnST3FGyovbBYVARvWT3R
NwW147yZhaLxy/hTO1IwsXZgWMSHbvzv9fkU1I7LThZBmTcOP32dgvY17d3L
oq1Hl+17U1NQ246DLBad0nXqLUsBU1O+I3x9vE8PftYoFbXpHuPj+2oR1KRn
Kn7UhHeSxTf3HsGTxqeidrkzLL4PUVUu8k/Fheiah0XTkIv7pu1MRc3t/OIy
Py85rzLanU9FcO2FykJ7c9Pu7y9TUVM9wW0Wtp/+tZ6elIrx/x9o2Dve7vuq
MhW1fDxh8eOgbK6uXhra1S7IIvJFTptOndNQez2/YZFoLdZ3G5mG6prr9ANf
f1XHcFvvNNRef7F8fC0ch6ZvSMO3musqjsXPRiMjwyLTUHu9/GTRw+Gh2eZu
Gs7XXAd/WBy7/Z/N1q9pqD2+iSzkgfbtf+WlYW3thc+ipfDePYMyDbXHI4vF
2o4ZHVs1TcfY2gPHxzfypKRZr3TUjl8Ri98vRofKx6WjTW3CLC4XfXH+4JOO
2vaKWBz+cCZw+dZ0SGraUcX3QyU8pjmRjtryyVhYu5yts+FBOr7WpCtnUf/j
ks7J39JRG56ahZWlYELrgnScrVlOz2KL8e7vcap0WNQ+HAqmjbNaYJeBWn6t
OAhvzPeY1zMDGTVc2nDoufEJN2JMBv5/IXAI6jhyWsOFGXhQw1FTDm51htz7
ujED//ecQ5jSfm5ARAb+7zmHfhVxVyU3M8hzDs/Hrk7zj8kgzzlob30c9jk9
gzznEDKo0N5GmkGec3CU7/40ol4mec5hzrOi5Qs7ZJLnHF6kZi5cNjiTPOeQ
ZxTmLZieSZ5zeO0xxGVEYCZ5zmG/3fPDNmGZ5DmHkav0A+NOZ5LnHHoPPbBi
5aNM8pzDNIfIAP23TPKcw2yfPn478jLJcw5+Z5eeq+AyyXMO5szm48c1zCLP
OcQ/bXI5onMWec6vf8Mp56tbFnnO4e6h1n3LZ2aR5xyU3m+TNcuzyHMOK67l
K7RhWeQ5B9PZtQni01nkOYeOaSsjfz3MIs85ZJdUBJyNyyLP+f1u99rrlZNF
nnN4tOZkawsmizzn15c+nnXJOps852D0GePfs0M2ec5hUZcJwbdcs8lzDtd/
Vz1oOjWbPOf7dePe6LX+2eQ5h4UPXOd+CMkmzzn8GX6srSYymzzncPBGnRfd
b2aT5xym9h04deL7bPKcwwNzkwbeSdnkOQdRsbDVgrJs8pzDWsnic9P02eQ5
h9xLu18OaJZDnnP4mfj+uE2PHPKcQ533RZ4pI3PIcw5Lt/drHzk7hzzn0DV4
bvNhK3PIcw7z5esWZIflkOf87/0bt1gdlUOe8/mMGrak+l4Oec7h+8PNgYGx
OeQ5hyX5se5JaTnkOQefY2db9BbnkOccvokMxh2mHPKcw5v8rR0/t8glzzmE
u7Y8p+yZS55zODli1f6Oo3PJcw7z5lyoM8orlzznEDl1wcAZK3PJcw4yd3E/
r7Bc8pzDuISObaedyiXP5fBqu6r+sLu55Lkc35rGt7OPySXP5TixLXO1LDmX
PJcjvV5Sq/dlueS5HD/LDw7eqsslz+XY9zFY6GyXR57L8XLbjZEpXfLIczlU
ZZnea93yyHM5UhsFzTRNyyPP5Wg4bOnIA0vyyHM5TKagoeYteeS5HKPs8+cH
H80jz+Xo2/v1u/QreeS5HJ8t767r9zKPPJfjrLjJqd3xeeS5HP1s9MN+5OWR
53IcLe4VZsHkkef8fp7NNg6wyifP5chJSu87v20+ec7nv332782988lzOQa2
dfQ+5J5PnsvR2rhfenxOPnkux5UuR6//tzKfPOfr8Y09tH9nPnkuhy586Ot1
J/LJcznYDmdHed7KJ8/lGLrBenDPd/nkOf8+bMxT1d988pxfP+zz549F+eS5
HEpJzLat8nzyXI79g4cyzvULyHM5zqxgBqfZF5Dnciw7EeyzqW8BeS7H09OW
2xqOLSDP5ei66cOF83MLyHM5LNK2pHdYVUCeyxEYnD30ws4C8lyOuRs9Mxuf
KCDP5ch63Ppr6M0C8lyOsTn9GuS9KSDP5Rh8cM3nQX8KyHM52pWvVhwsKCDP
5WBenX2XyBSQ53LsrejlYGdVSJ7LUWoY0G9Sm0LyXI7+SeGWW3sVkud8v+0y
blwZVUieyxFVeMEp1rOQPOfz/9XzRMbSQvJcjjEeN3TCkELyXI7eE8zrJUcK
yXM5PPmxlFwqJM/5eroFxQieFpLncnxnop6kxRWS53IM6p5R/jGjkDyXo+P1
OZsuVRSS53IkuzQN2KIvJM/leNi38MvEJkXkOd8Px3WXm3YuIs/l0K6eUi/N
tYg8l+OWY1q9/yYWked8fLIpj8YsKCLPFfhvTXy96qAi8lyBjBljOkbtKiLP
FbAsOFJvwMki8lyBnuUzf8TfLCLPFSjf3CnI+00Rea7A67rL6xb/KiLPFThw
ddWFJXlF5LkCqpteI/OlReS5Ar4/zuh6WBST5wq4HViz0rdBMXmuwODsk2tP
Ni8mzxXInZlr97V9MXmuwLn4hnOlXYvJcwW6d84Z27pvMXmuQNBsSeGIocXk
uQKtjuf39XUvJs8VmLnZ1S1sSjF5rsCc4DUW0bOLyXMF5r9URD5fVEyeKzDk
gIvg57Ji8lyBDuEBNjlri8lzBT5/LLCsCCkmzxV49jwtXb67mDxX4JR+bbjh
cDF5rkCp3e/2dU4Vk+cK5IQroq0uFpPnCjReLq9ndauYPFdgtmPMMovHxeS5
Av0q3T5qXxeT5wo0iZnUhIktJs8VCL/1IUAQX0ye87//6v0pLbmYPFdgxdUc
p685xeS5AjF9ZecelhaT5wrEyUd0jqoqJs8VGDh//retimLyXIENx1P2LTAW
k+cKvNE5L3OzLiHPFYjQZAe1tCshzxVosMvjirRNCXmuQPFXgflbpxLyXIHs
59rT55xLyHN+HjW5S1YOLCHPFTDa/l09ZEQJea5Axbq6ryzHl5DnChR9fDnm
z7QS8lwBbYJl2xNzS8hzBXplNBjh5VtCnitw92DhkxYrSshzBQq7H9maElxC
nvPz+atBdGRoCXmugFM37zYT9paQ5wq06eCn0h0pIc/5/ddYD39yqoQ8VyCs
i3O578US8lyBa2svmGxvlZDnCqhVXQ+9e1RCniuQmnl0/5LXJeS5Au++HlTX
jy0hzxX4ov5Z/vBnCXmugOCdes70pBLynK+v5t0ESVYJec7P58ubMYeLS8hz
Jc5wkz85iUvIcyWyuQEeH9gS8lyJyz2LV83UlZDnShTNTnAorVNKniuheB20
YmOjUvJcCbZF9+kWLUvJcyUKEvxSIhxKyXMl7udvVrfsVkqeK9G424e4i31K
yXMlBriHDek0pJQ8V+JBkdW8G6NLyXMloi6e6Oo0qZQ8V+LLiAW3r84sJc+V
qHvrRJ79/FLyXImjmiV/ovxLyXMlgt6wmxuuKiXPleiX7lO4a0Mpea7EwCef
GrDbSslzJUb2dtL57yslz5VIyj3zIvFoKXmuxAWdw5DhUaXkuRKyS68P3bxY
Sp4r4bXT+0HDW6XkuRLKLYprwY9KyXMlhvcMXZf6qpQ8V2KJz69Wrp9KyXMl
DCXfo0/+KCXPlUj8MMkoTSglz/l+dO42bnJmKXmuxIfjLuuuFZaS50p8Kuuy
V1VeSp7zn69J2TVVVkqeK+GRwa66pC4lz5XoFDhqgsRcSp4r0Vy+vMVwGwF5
roSNvn3WwaYC8lyJdi+sopLaCshzJdaav01p01lAnithuqc2LnYWkOdKHJ7s
9uLaAAF5rsSupe1WlQ4TkOd8P/c4d3MaKyDPlTjQgavwmyogz5XokK9+c3G2
gDxX4simDyczFgrIc75eX17taLxUQJ4rIWcXbx0XJCDP+f6v6Hpo6yYBea6E
U9LWx/d3CMhzfh48P0ty9gvIcyU4f99JNpEC8pyvj+Wrz4NOC8hzJc4/tJ/v
d0lAnvPz6lfR/PAtAXnOn59v67gnjwTkuRIqR70m7ZWAPFfCamVmT3WMgDxX
wm/6hANtfwjIcyW6jT/c2C1BQJ4r0fNM3s+5GQLyXIntK7a+2FAgIM+V+P7q
eGpEmYA8VyFiyxznW1IBea5C2VX23QelgDxX4Xiv4/uTjALyXIVvjWZFlNYT
kucqSAO8U+WNheS5CldXxC6s21pInquwYdeV7s0cheS5Cr4zbN06dBeS5yo0
vNz2ZI++QvJchXZnk137DxGS5yr8uzzKaehoIXmuQu7uQN+RE4XkuQpZS6ZW
YoaQPFehc2ll/Jh5QvJcBbFpjHaMr5A8VyFm7KQ97suF5LkK3e9V+45aJyTP
VRid3vOcW4iQPFfhSVlpr4G7hOS5CqMeWTv0CheS53x+x7av6fSfkDxXofRG
Z8dWZ4XkuQonv+YNtLkiJM9V0Gw6+Eh7W0ie85/X00SKHwvJcxWWXGmQmfVa
SJ6rsKrrsSPfPwnJcxUygmbff/pDSJ6r0NGp+9DoBCF5rsLb3JRBezOE5LkK
XE+HWysKhOS5CkMifoVPKxOS5yrY7D1X2E8qJM9VWHNu4uNmSiF5roKf/wkF
axCS5yoc29v7TbJVGXmuQtj3JPlj2zLyXIVbNr2fHmlZRp7z3/dnxEsdyshz
FSoNv26P7FpGnqtQf66fsEXvMvJcheQGC++KXcvIc35e2vgwn0aUkecqrL/Y
4OuJcWXkuQrZHU32AR5l5LkKiXsyzQO8yshzFXpmuWywWFRGnqtw6dPp9QkB
ZeS5Cue73TafX11GnqtQsqS649KNZeS5CtenmFNdtpeR5ypMtV9mL99bRp6r
cCD6jvrdkTLyXIV+xulrwk6WkecqtHQo2uYeXUaeq1DHI79znetl5LkKTVb/
CIy7V0aeq9BI22bS3mdl5LkKP5vMjB/9row8VyF0jUCk+1xGnqvgutXjwev4
MvJchefD9HbBSWXkOT8vm5bZ98gqI8/VMJ5X/SkoLCPP1bAtcuwSVV5Gnqvx
pM/krpOqy8hzNfaNykvSKsvIczUGHR3d46GxjDxXw25ppsuieuXkuRp1S6yK
GjQuJ8/VeKVxHvu2ZTl5rkbDHTfnLXUoJ8/VYO0TOjTpWk6eqxG4zCL6rUs5
ea7Gy4rTv/1cy8lzNQymomfWI8rJczW+Nh3s+WhsOXmuxtC1Zfc8p5aT52q0
93OPkc8qJ8/VsB4dFXFmQTl5rkYnT+e2Q5aUk+dqPK/yWJqxspw8V2PUprHr
Nq0vJ8/VWD1/9vCmoeXkuRoL2n3+9XB3OXmuxtt5f+wnHionz/n6xbwcUPRf
OXnO16P7+yZbz5aT52q839H6ZeMr5eS5Gs0F9TrdvF1OnquRcf3zvKGPy8lz
NZb23D7/z6ty8lyN2faruy+OKSfP1TjpGfdV8q2cPFdjq/Cly86/5eS5GpI2
6wIbppWT5/w87HJcfy63nDxXY7ecmdaltJw8VwNhdsbH4nLyXA3FoRt7h7Ll
5Lkae+OS8z5ryslzNc52/2w7yUJEnquhbHmyVUJ9EXmuxpy+K9Wz7ETkuRqP
ty17mdFaRJ6r8WH5ranzHUXkuRobX4yPzekmIs/VsNnvb7ewj4g8V6NwezPk
DBKR52p03BM8w3ukiDxXY1P9k6PTx4nIczXyZEebenqIyHM1Yvet//Fntog8
VyN6v5fv+IUi8lyN8MHj82OWiMhzNYbNnOU+aJWIPFdjUdPDEQ/Wi8hzNU67
KmI7horIczX6Ga7mRe0WkedqvB54utT6kIg8V0PWPzs99D8Rea5Go7QNL8Vn
ROS5GqVRgbsXXBaR5/y8bHsz7NctEXmuxnT75YLBj0TkuQa6Z5vDbrwUkeca
iOxKbJp8FJHnGpReuhceGicizzX4EBSvLvktIs818Ozj5jM1RUSea9BrkOLt
82wRea7BtnC5TdtiEXmuwb6vvWeFiUTkuQbchDMnS6pF5LkG99p2/jteJSLP
NYgTx5nuGEXkuQYtXdb0salXQZ5rcFBnO3+lbQV5rsFZt9O741tUkOcaCDbK
bnVrX0Gea3DHqtHvfU4V5LkG30wpkkLnCvJcgwOj+jYbPqCCPNfAYpbN0NNu
FeS5Bul3J/lJUUGea5Dpl3p0wqQK8pyPZ8uxD5dmVJDnGigeLpZxcyvIcw1c
zjn1muxTQZ5r0PDsl6BLyyrIcw0Cylq/lgVVkOcazDxlVX/spgryXIPE3SsC
orZXkOcaLN3g8Euwt4I81yDSwuzmeqSCPNcg9pH49d4TFeS5BsE/XyPpXAV5
rkGzqBFZ7a9WkOcavHCZHbbiTgV5rsHQ60kDXzyuIM81cMo5rNG/qiDPNUh4
PCtpfEwFea6BssTwNvJbBXmuwVqXxS/T/lSQ5xqs6OMe1y61gjzXIHBTaJlv
TgV5rkF4ZFqHm8UV5Dlfb5njmnJRBXmuwYCGPVJ6yirIcw12er2dvlpVQZ5r
+PvyQukDYwV5zvez6vyJSisxec7nb9wx39lWTJ5r8PRrwxErWojJc35+LzYa
dsteTJ5r8Fc4zqu4s5g85+enaejR9s5i8lyDBUeCiub2F5PnGpxLKp59fKiY
PNfg/MLosvjRYvJcgzEf5543TxCT5xrMiMoIGjJdTJ5rUO9Alv+aOWLyXIPW
M9uFXl8kJs81+PnO+0VGgJg816DJjRlNG6wWk+caFFq+PzVig5g85+sp8By+
NlRMnmsRFJhU/8puMXmuxdEkiT4hXEyea5G12r+N8ZiYPNdC/LZ4ocsZMXmu
Req4LvHzL4nJcy0afclffPCmmDzXYo7VV4fnD8TkuRbpdffXz38uJs+1GJeR
3sH6vZg81+JczAr/fl/E5LkWNxwkSd7xYvJciyHhzdbuThST51pYPQ93u5Mh
Js+1kG7TDvyXLybPtfBStvZhBWLyXIvGPhFvW1WJyXMt8jrUGTeME5PnWrRJ
6maxWCsmz/l8x1yThVlUkudacKH2za/WryTPtai4OnLl5yaV5LkWXXs84Qpb
VZLnWqQ8afXC6FBJnmtxwK7d3fZdK8lzLbLn+6S6uVSS51qE5IYPmjuwkjzn
42k9LHH9sEryXIsmOa2vRbhXkudaPOwY9+D2pEryXIupg/KrY2dUkudaNI+q
tzZrbiV5zr/bFHaTLa4kz7Xocd7K3npZJXmuheBkm6kOQZXkuRbG8FdvBmys
JM/5308P9Z+4rZI818Lb2jxp4Z5K8lyLjPbCtWsPVZLnWniMjkvd/V8lea7F
vvWuW0+eqSTPtbiuSV5041Ilea6F51rXvS9uVpLnWlx5y4m+Pqgkz7X42uDO
ieTnleS5Fs0kgh2F7yrJcy3G9xv7oOpzJXmuRZe68xw0PyvJc/5zwcvUuomV
5Dlf78uyhCYZleS5FjsDLjVpl19Jnmvh/mjaGSdBJXmuhd7jVIBLZSV5rkXE
VlOIK1tJnvPxv+6cNlxTSZ5rMawyYusYcyV5rsUxz3/LJllXkedavD664eK0
xlXkuRbMiQYOs1pWkedazH7fWTSnfRV5rkXfrxON3k5V5LkWmvdWfgudq8hz
LZ52Edku7l9FnusQkxNa32doFXmuwwWH8TN9RleR5zrsO5kqXDyhijzX4Y37
41+LplWR5zqERi/WL/CqIs91WLptZZj3wiryXIeg1vNnzllSRZ7rUOb4YoPn
yiryXId2NwxCj+Aq8lyH1A6f7k8MqSLPdVgbEvrFPayKPNfhkfVL5+EHqshz
HSYeYcoGRlSR5zrYDXyl7HWqijzX4eLlPQucoqvIcx3u5mQ1a3etijzXYXbg
iI52d6vIcx22uvbeZ/WkijzXweZarxHaV1XkuQ6J4W+mSj9Wkec6rO8183lx
XBV5ruP33RSc9ruKPNehpMv1gz+Sq8hzHXLmzlO8yaoiz3WYVadpzN3CKvJc
h8lxUwvOlVWR5zpsurtv/iFJFXmuw/aRrn1D5FXkuQ6yg1m+y3RV5LkOcsvK
ylmWEvJch4YPhKmjbSTkuQ7Oavc2LnYS8lyH40Vb37VuLSHPdchLsnxr2UFC
nusgiJ3XQtJFQp7r8LN1dUJGLwl5roN90mhR7AAJea7Dh9mf/e66SchzHfyi
yoYeh4Q818GyUY/1IRMl5LkOfR5qbHymS8hzHZ7KEuuMmyMhz3Uozu/g23OR
hDzX8b7Pb984QEKe6zDBVT6cXSkhz3V4OMLvU3qwhDzn57mN3c23IRLyXIfV
mzZLosMk5LkO8UstLuw4ICHPddDf7/JocYSEPNehw4YZXUadkpDnOnzcz5gd
oiXkuQ4R/beNNVyVkOc6eE33rsq9IyHPdWg5Tqt791hCnuvQvn7ChrOvJOS5
Dr1buXtu+ighz3Wot/Pz2ZlxEvJch735bye4/JaQ53w/Fp/xsU6WkOf8PMV+
KyzOlJDnOkyf8eT3hwIJec7Pj+Cz42mhhDzX47cyoHBNlYQ818N9r2WDCZyE
PNdjl2O9qw5aCXmu593MvCY3S8hzPf5+LGryx1pKnusRHX9IfLWxlDzXw88w
ZMCWllLyXA9tzpzyKe2l5Lke1cGTGzg6SclzPQ6sDr3A9pSS53o8NE+98L2f
lDzXo1Xz7g3ODZGS53rsbhosWjlKSp7r4WYVMXj4eCl5zv8+slDe0ENKnuux
vzrBKW+WlDzXY7opJu7BfCl5rkfffnbp2/i/0P/vuR6DzvbwnrxcSp7rkZi1
clrrtVLyXI9X4we/EmySkud6rI+p/u/Zdil5rkf/H6r8nXul5LkeRbufXJl8
WEqe6+H8NCS9xXEpea7H97dPdxWekZLnfH1Ovb9875KUPNejiUg+YONNKXnO
x898GjHigZQ816PThZCPdZ9LyXM9wv13Pv/7Vkqe6/F+fR/HqFgpea7H5CiR
5cIfUvJcj26DbXw6/ZOS53qEBkn6ladKyXM9moqY7Q9zpOQ534+6G0evL5aS
53p0//p3+yCRlDzX4/rPBf01Uil5zs+Lz1a/jwopea7H7c27bXbppeS5Huyj
fy7udarJc76eeP/bskE1ea5HcZurpXF21eS5HnZ/skL2t64mz/XodzAmfFyH
avJcj5xhd5rX7VpNnutxdI3UPq5XNXmuxyPvyqt7BlST5/x+uYrro92qyXM9
hu5e1tkwupo81+Pt7hOO7ydUk+d6PPmSFL1lWjV5zvcnKzRqgFc1ea7HclVJ
I+mCavJcjz22S+re868mz/nz99xje8CKavJcj/Re6vUO66rJcz32rXonythc
TZ7z762Fhf/tqCbP+f7uSJw3aV81ea7HhEt/Z5oPV5PnBlzu3e/Pm+PV5LkB
tyKm/Vx7tpo8N8A6MWR818vV5LkB+lcWE3JvVpPnBvR6PfLX8QfV5LkBRtXO
xPHPq8lzA07NajFf+7aaPDfgrteswMex1eS5ASEjD6v8f1ST5wYMNdrYtvxX
TZ4bMNit652fqdXkuQHdZvT6EZpTTZ4bUMcjaFWv4mry3IBH8iFReeXV5LkB
SXH5YyOl1eS5Aebih6EjFdXkuQFew+WDJLpq8tyA+GWWoRctZeQ5v/7brmOn
2sjIcwO+uz2M0jSRkecG9L9TuuZOKxl5ztczrG2il4OMPDdggyT6rUUXGXlu
gLropfNjZxl5bsAr7kXXBf1l5LkBk/YJ7lkNlZHnBvS+e/LN01Ey8pyvv0uD
GQvHy8hzAyLPnwm28pCR5wY867+v/ZNZMvKc/76i3Wzv+TLy3ICoC3dbWPjJ
yHMDjlzY4n8vUEae8/3qlOjmuUZGnvPv9vpL6o0y8pzvj+vEY1e2ychzA5Yk
ahpM2CMjzw340XRxi6pwGXnO1zvn3f0Tx2TkuQGq794Jg0/LyHMDfAft3ZV7
QUaeG3B/VNinXddl5Dkf/7uoo073ZOS5Ae/G25b/eCIjzw1YNahv8srXMvLc
APdr7lMaxcjIcwNKfY7OehwnI88NuGk1Wzzjt4w8N8C2uqApkyQjzw3Y2Hvz
rxOZMvLcgM03FjYdUCAjzw1oKsysSBbIyHP+fMzqO3t9pYw8NyDP5s40O1ZG
nhswTbQv+7FaRp7z+Z1roPIwychzvr7DP6dursOQ5wb45Jza9K0eQ54bsO/i
9YJmDRjy3IA3ixo387dlyHMDJqSoGz+xY8hzfv3ofen65gx5bkCPQUnLprRm
yHMjdplNsWfbMeS5EW/dXQUCB4Y8N+Kiw7GU/p0Y8tyIbZf7HA3rwpDnRvR9
PLjxn+4MeW4EZ/9zYeteDHluREW0eWNAH4Y8N+LXpzrznvRnyHMjxlowdXWu
DHluxLAY0c4JQxny3IitAxt+PTGcIc+NuHtwa3LeKIY8N+LCl5kPu49hyHMj
nv95MWvDeIY8599Dvnz7OIkhz43w2nbe0tqDIc+NmLBqYSPPGQx5boTge7eS
6FkMeW6ErLrdfsEchjw34lXveWzv+Qx5zsfzQOsSsoghz43I3dHF9bMvQ54b
sfg0Z20TwJDnRjglHrzrGciQ50YslOhbRq9kyHMjLM9smlkSxJDnRjBejbyd
gxny3IgD0SUuGzYy5DkfT2zLxHdbGPLcCK3lt1EW2xjy3Iii8IY7Ju1kyHMj
rOc3CP9vN0Oe8/sFFPhm7GPIcz6fPbfqOYQz5LkRG4J3bg84wpDnRpxI3ffp
XiRDnvP9HJSRWH2cIc+NmN7w5JNBUQx5bsS9+2mLt59lyHMjQj0/5HyOZshz
I/64BHSrd5khz42Im1SBqdcY8tyIzRdWOR+/yZDnRvha1C1Nu8OQ50a4uqes
avuAIc+NCLBhvyx+zJDnRgys2iW69owhz42wWXmuQPiSIc+NSBTMu9nzLUOe
GyF5kOO25gNDnhvxjRtx5eknhjzn+5UbncZ9YchzI66vsMsZ/J0hz/l5PPru
SWg8Q54bUW3/fM7HPwx5bkS7rJZ/jQkMeW7E6jXmZu4pDHnO13dNpPO+dIY8
N6LprKxm37MY8tyIm7v1f+rlMeQ5fx4nt5w7qZAhz/l+lYx8driEIc9NGBV0
Iv+3kCHPTXjNOec2rGDIcxO6r+p636OKIc9NuPLswpTIaoY8N2HIf3c//mMZ
8tyEea8CzbZKhjw3YeAXWcvpGoY8NyHezd8QqWfIcxMWR6S8/mdiyHMTRrby
HVPz/2r+77kJee07XfWox5LnJoxPHJB01IYlz/n1Jz1O+d2IJc9NeB7x6I6N
HUuem/AjYsqMSc1Z8tyEjZ2v/DrYiiXPTfjT4nur721Z8tyE8uYZg+s4sOS5
CdyHyp7uHVny3ITeUY6yMCeWPDfhiO3Rwx+7seS5CU+PTFRqerLkuQktPNcO
HtKbJc9NOHG6zZRN/Vjy3ISeO3z7PxvIkucm3LNdVCUZzJLn/PfHdd/uPIwl
z/l46+bkB45kyXMT7neIbHEDLHluQvj0+Y6FY1ny3ITzw+YZ201kyXP+PfTK
s7lTWPLcBN9jU9xOTmPJcxPMJcGn/81kyXMTOqc6/6jvxZLnJmTePP5n7DyW
PDdhTOT7W2ELWPLchOz7n73eLWbJcxPW1v+Qxfmx5LkJS65/6d9nKUuem7DI
t8p3xXKWPDdht93sgOurWPLchIbbbEfkrWHJcxNSxg8Ut1zPkucmHGyWt2bG
JpY8N+HxCsefh0JY8tyE5R9bKL9sY8lzE14Ep2q1O1ny3IRxORvSB+5hyXMT
7ro2OBi0nyXP+Xl69LTRrXCWPDfhu8/OlflHWPLcBEvP8Istj7HkuQnTdwhv
TTvBkucmOHx5fOBAFEuemzCY0wyPOcuS5ybEpObHy6NZ8pyf56brXVwus+S5
CX6TfgcGXGPJcxOu1TGHRN9kyXMTmJgefsl3WPKcn9fCBY71H7DkuQnGzw9f
jXrMkudmXL/p6rT5GUuem1H8uf6KBy9Z8twMy6Gj9xe/YclzMxa3l4a0/sCS
52aMCO41dtonljw3420n27K9X1jy3Ixrje/5vf3GkudmFNVv+ULykyXP+f1+
B+Z3/sOS52actXxZOC+BJc/N+DW12fuIZJY8NyO5/9mgL2kseW6GrI+3SpHJ
kudmNHy6aoFzLkuemzGykeC0TwFLnpuRGZl972QxS56bsXOd35kfApY8NyMm
K3Khtpwlz81wEGzR9K5kyXMzcs73C/aXsuS5GY25xNgohiXPzTiftVL0U86S
52b0d2ou1qpY8twM78tF33rrWPLcjMPmsq1+RpY8N4NRDKt3yoIjz83QtmKC
vtflyHMzxskcHqmsOfLcjHht+o+eDTny3IxjN3u/X9iYI8/N+DTBLTyyKUee
m+HU37ZPbAuOPOfjuRLzWNaaI8/NcPniY9PZniPPzbj/qu6o2R048twMxZE4
j/2dOPLcjPbjnwx61YUjz834lpqrFnbnyHMzWrZffKZVL448N+OmbELjiX04
8twM6zaP/EL6c+S5Gc6TbkTeceXIczOMPUaezhzCked8f7yOhVgP58hzMwbP
ve86ZBRHnvP1uHPzb6A7R56bsfbd8dFnxnHkuRm6ij2R3ydy5LkZXQ4ffS2f
wpHnZsTmfH7vNJ0jz83o2WxQ9CxPjjw3I9Vb57XHiyPPzTDEdqt8Mo8jz82I
9v69qGABR56b0b295l4jH448N2Oa8nvKMH+OPDdjz++xmSuWcuS5GeIVB96c
Wc6R52asPH1p47dVHHluRrr1lYbsGo4858/P8ou7HNdz5Dn/+Yy7iR6bOPLc
wv3W9HRdaAiH/wHji0v4
       "]],
      FontSize->14]}}, {}},
  AspectRatio->NCache[GoldenRatio^(-1), 0.6180339887498948],
  Axes->{True, True},
  AxesLabel->{None, None},
  AxesOrigin->{0.9894531249999998, 0},
  BaseStyle->{FontFamily -> "Times", FontSize -> 14},
  DisplayFunction->Identity,
  Frame->{{False, False}, {False, False}},
  FrameLabel->{{None, None}, {None, None}},
  FrameTicks->{{Automatic, Automatic}, {Automatic, Automatic}},
  GridLines->{None, None},
  GridLinesStyle->Directive[
    GrayLevel[0.5, 0.4]],
  ImagePadding->All,
  Method->{"CoordinatesToolOptions" -> {"DisplayFunction" -> ({
        (Part[{{Identity, Identity}, {Identity, Identity}}, 1, 2][#]& )[
         Part[#, 1]], 
        (Part[{{Identity, Identity}, {Identity, Identity}}, 2, 2][#]& )[
         Part[#, 2]]}& ), "CopiedValueFunction" -> ({
        (Part[{{Identity, Identity}, {Identity, Identity}}, 1, 2][#]& )[
         Part[#, 1]], 
        (Part[{{Identity, Identity}, {Identity, Identity}}, 2, 2][#]& )[
         Part[#, 2]]}& )}},
  PlotRange->{{1.005, 2.}, {-2.4856436495263276`*^-11, 1.1539239690799628`}},
  PlotRangeClipping->True,
  PlotRangePadding->{{
     Scaled[0.02], 
     Scaled[0.02]}, {
     Scaled[0.05], 
     Scaled[0.05]}},
  Ticks->{Automatic, Automatic}]], "Output",
 CellChangeTimes->{{3.693828517663017*^9, 3.693828534424693*^9}, 
   3.69382856659791*^9, {3.693828754539702*^9, 3.6938287649957476`*^9}, 
   3.6938288505313005`*^9, 3.6938289841846642`*^9, 3.693831860799297*^9, 
   3.693894966066533*^9, 3.6941791811588225`*^9, 3.694326612695057*^9, 
   3.6943272037440567`*^9, 3.6943277511279464`*^9, 3.6943287401580973`*^9, 
   3.694333698468879*^9, 3.694337754590451*^9, 3.694339611416115*^9, 
   3.694419869541998*^9, 3.6944265094018164`*^9, 3.6944986500483007`*^9, 
   3.6945024268509426`*^9, 3.6954585473178854`*^9, 3.6954603702081566`*^9}]
}, Open  ]],

Cell[BoxData[{
 RowBox[{
  RowBox[{"\[Omega]r2Vec1", "=", 
   RowBox[{"{", "}"}]}], ";"}], "\[IndentingNewLine]", 
 RowBox[{"For", "[", 
  RowBox[{
   RowBox[{"i", "=", "1"}], ",", 
   RowBox[{"i", "\[LessEqual]", "1000"}], ",", 
   RowBox[{"i", "++"}], ",", 
   RowBox[{"AppendTo", "[", 
    RowBox[{"\[Omega]r2Vec1", ",", 
     RowBox[{"{", 
      RowBox[{
       RowBox[{"1", "+", 
        RowBox[{"i", "/", "1000"}]}], ",", 
       RowBox[{"(", 
        RowBox[{
         RowBox[{
          RowBox[{"-", "U2"}], "/.", 
          RowBox[{"USol", "[", 
           RowBox[{"[", "8", "]"}], "]"}]}], "/.", 
         RowBox[{"{", 
          RowBox[{
           RowBox[{"\[Alpha]1", "\[Rule]", "0.5"}], ",", 
           RowBox[{"\[Alpha]2", "\[Rule]", "0.05"}], ",", 
           RowBox[{"\[Omega]n1", "\[Rule]", "1"}], ",", 
           RowBox[{"\[Omega]n2", "\[Rule]", "1.005"}], ",", 
           RowBox[{"\[Omega]r", "\[Rule]", 
            RowBox[{"1", "+", 
             RowBox[{"i", "/", "1000"}]}]}]}], "}"}]}], ")"}]}], "}"}]}], 
    "]"}]}], "]"}]}], "Input",
 CellChangeTimes->{{3.693828389942246*^9, 3.693828390518304*^9}, 
   3.693828444568708*^9, 3.693828502587509*^9, {3.6938287852227697`*^9, 
   3.6938288034505925`*^9}, {3.6943336568357162`*^9, 3.6943336571557484`*^9}}],

Cell[CellGroupData[{

Cell[BoxData[
 RowBox[{"NF21", "=", 
  RowBox[{"ListPlot", "[", 
   RowBox[{"\[Omega]r2Vec1", ",", 
    RowBox[{"Joined", "\[Rule]", "True"}], ",", 
    RowBox[{"PlotStyle", "\[Rule]", 
     RowBox[{"{", 
      RowBox[{"Red", ",", "Dashed", ",", "Thick"}], "}"}]}]}], 
   "]"}]}]], "Input",
 CellChangeTimes->{{3.6938285318534355`*^9, 3.6938285658218317`*^9}, 
   3.6938287978470325`*^9, 3.693828845208768*^9, 3.694326567937057*^9, 
   3.6943274187220573`*^9, 3.6954603250146375`*^9}],

Cell[BoxData[
 GraphicsBox[{{}, {{}, {}, 
    {RGBColor[1, 0, 0], PointSize[0.0055000000000000005`], Thickness[Large], 
     Dashing[{Small, Small}], 
     StyleBox[LineBox[CompressedData["
1:eJwt13dcTf8fB/D2vnWnWUZCSTK/fInXsUdGSkJGVvIjO7KypVKRvWVk+5LM
EiHKJpFsRWR09x6/U+d9/rmP+zjnfs778x6f5+M2nzI3dLqNlZXVD1srq9rP
/+Ut2tbAToriLyPbTX97BKXxP1t1cJLizcBfVuXr84EuE28MdpNiXULzbFHX
BzgtezlsCl+KIy/ks89EPIH4/MAvy8RSrLB+qk3r8QKr6haU4k+rhjcilpag
drWznlKEm9r+b83KUoyqOL7vXjMpfAvCts0f/Qb5hxoFfvCR4mXRgBuLeW/h
Nz79jspXilOL1n3RnSwHG9xo9wApjNWtJ+wPeA/zq9oApThsOLzj9cEPiNn6
ZwW6SJFY79aw0ZaPKGGjG/OvFJ3q9/+83/czerq8OTqvpxQHFZt9Gz/6jJP3
g7sm9Zaiu9Ir5u2MLxCuu/0ws78UV1MjamZbvmBl3YalSPJ7mRGW8RVVhlPs
jqUwx5at1zarQOi1Jht+jZTi5KUvuqtnKlCXvtFSrNf2+PulYyVa1253HLt/
6/pD865Uoi68iVL0vDB73/qu32CsXW6KFJP3Ooydf/kbousuKeLGz3C51P47
Xni/0yX8j73fe7pX3Knv6PFpROquOVKofKsPfWxahSw2excWsPF36PJGuL0K
7GZzihZLsUwekd/B4QeW1xVEir4Jr+eOWfwD357XLijFFIn7qszKHwhhVxOu
k2J7gF+/liN/gi2ujX+iFEOn/PTU5/5ES4c1O/qmSNFh6OBjnVtWo7Ya49Ol
eDbp9NeqzdXQJ9QWWIqlL4YsaamoxrS6AKX47l2eZ4r4hWeaMLbCUgzZXv1j
Ve4v1EaXf0iKXtNMrW94/caxebUVkeJAjvHy9YTfcA/IPlBzQorGXn8VyR9/
Y2ldw0jhPPaf5f/2/IO6drkgRaoqr93zvX8wvLa8OVIMyu42ZKzmD+rKcU0K
nw0P534M/YsWtenLk2LNkqicmHN/Ubfd21J0xZnTVo410NaGd0+KjzmNY89P
qkHdckVSOJgrs5ZercGTx7WXFG+LeE87O7K/S+od9e25FPdHZezu05Ht+/5X
FKZXUnwouhb/c7wUtdmr91aKScVPk9uyeVxS19BsvlTr77lflIIdDrYgUhT8
XavJKGfzXLegFPYXr5Xk2spQu1r8TynyElN/prSVofmFBWxLS6HdVX7GPlyG
lNm1HShF1cNr8/1XyqD2rR0Qtv6XOsdbjskQVVdgNh+SdxXrHsvwKLM2QCm8
2rS+c0Mh48bXRoYZw9+6ZDWS43DtuDnIMManQ+bA3nLUjYeLDH1nisIzZ8gR
VzdwMsiuN6rMSZWjrv2EMkzusE2/7pIcQ+o2LIPz1Jmd+W/lqCtvIxni79o1
iTTL0bS2HE1kaFUk7hLdQoG69HnLcLxl6M+OgxRQ1m63lQyt33Q6cGe2AnXh
+csQqsvIqrdVgeLa5QJlyAsfNqL9ZQU61V0yNHtUWsp/q8DBmhPsBMtwr+3d
2OtGBWqnbVoPGXRbhzH+zZRYWHcgyDD4+5PZM/oqwW6WbWgZfpraOc+NVmJQ
XUFk+Hh0nHffJCVqu+9+sAzuWzPzKs8o4TWutqNlGGRq9GrUUyV7rrx9qgmT
YdoSqwnbpUrIa4+/MTLszbHrd0yoQt1xNZ7Nu/7YnA2dVXhQe7xEydA0enFu
t9Eq1B0H02QIWzPX5tYSFfbXjm+MDLeC20oa7lGhbtxmy1BvdcdbA2+oML/u
wJLhSVHA/eB3KtS18yIZ3ALbVrc0qjCgrmFkSOaVfnvtqUZdu6yQoXjZ4TmT
eqrRuLa8a2QobOvU5fYENerKsUGGcfzrlbqVakhr05ckw+dOBT68g2rUbTdV
hvyPN3bpb6pRWBveVhnOV6nf3fmgRt1yO2SY3/p4SrRJjb17ai8Zti/VBX33
1KD2dM4+IEPvtyPW9gnSYG7dgcrmt2dI9fJIDWqzV3Fcho1Kd6ttyzToxzU0
Iv7zD960R4M6Ps7LcNMiHTH+mgYN6xaUYY7HvHSPNxrUHc9XZFj274HEIyoN
/tYepzdkOGmaeUki1qLu+MuXofPYj8kzO2pxt/a4uiPDsbgO6w6GaFF3vNxn
+znrs/vlOVrsrj0OHsoQ6X7/wLnNWtSN71MZNu0OOLDptBaxdQe+DF/VP5cM
KNKibjzeyPCya8zOqm9a9KkbODbfT+5MnG2rQ137fZLh7O6SzqXNdKhft2EZ
svL7L/PupUNdeatkWGiVlTYqUoffteX4JUPFmoXPZsXrUJe+GnYe/rbbHbND
h4La7bJz2+7YzD7B2TrUhadh59X5VUvxMx121i5nkKHljuDdd3/pYFV3ydFd
XvVnrJMenOdyKAc5LX3joyfP5egfPik5qLeePJfjb6RlXtIEPXkuxxKr6GX5
S/XkuRxdRyfK3+3Qk+dydIgta/H1op48l4P3ZGzEiyd68lyOSQ8yX536qSfP
5biT9+3LLHsDec7Gs932Xv3mBvJcjo/vk/PPBRnIc3a9zYWidmMM5Lkcp5nb
dnsWGshzOf6UhL74m2Ygz+V4c7r1tcDTBvKcff7OXXVkoYE8l+Ome1rxws8G
8lyO6+tfz1piMJDncvx2/1B/Rj0jeS7H475lDn07GMlz9hyrMcxzHWokz+X4
FbMq9Xa0kTyXwzb+aMaUNUbyXI7tadcuy/YZyXM5ngX5+M+5YiTP5ch+G92q
7LmRPJdD4Nq8PPCXkTyXY3xhg/g4exN5LseADb06nGpqIs/Z9Vpkd3n0r4k8
l8Op8EHOuzATeS7HyQFuH8pjTeS5HAbj4PdFiSbyXI5zeZs/Hc80kedyFO1u
JVqQayLP5bDff+lIQKmJPJdjfYXX9bK/JvKcrdeezNULnczkuRynrjz3Njc3
k+dyrDu7syi+h5k8Z+N1DtpbMcpMnrP1qJl5q9ccM3kuR+KEgEnJiWbynH3f
ef2h+4fN5Lkcr45cOKG4bibP5QhL2bdPUGImz+XYOS/+cLPfZvJcjg3fl5Q3
s7eQ53IYtUyssImFPJdjgkmxXPWPhTyXY+PQAL+HIyzkuRzLtY67tsRYyHM5
boxsVjVojYU8Z/cTv7O7Yo+FPGfvP+Jnp2dbyHM5do3Nj23yyEKey9Fx0NjU
QxUW8lyOMrlve5HRQp7LUeW99kaQixXDeS7HPLlfz5n1rBjOc3aePV0C072t
GM5zOca++HXwfDsrhvNcAYH3tH0PulsxnOcKzPYt7Vg+wIrhPFfA4emchd9D
rRjOcwV+lwfO+j3RiuE8V+B06ffWv/9nxXCeK3D7R8er3xZbMZznCoy4tb7V
27VWDOe5AjnRTdfdT7NiOM9Zp+s1LD+314rhPFdgt/v4bulZVgznuQJ5406c
/l+2FcN5rkD0rvSeTL4Vw3mugGPBKpPHQyuG81yBPqXX1W9LrRjOcwU8LkZ0
OfjFiuE8V6DnyeDC8X+sGM5zBd70nZwt0VkxnOcKWP3o6VRsZ81wnitwNX3y
y8V8a4bzXIGH4a09m3paM5znCtQPuC8taG3NcJ4rsCluZOSkTtYM57kCX3df
j9b0smY4z9n9H3jslTzEmuE8VyDw0T8p9UdbM5znCoT7rLt+aLI1w3muQBd7
z0vesdYM57kCA7OC1x6Ot2Y4z9nn/wvq0HC9NcN5rkDYCX3x5nRrhvNcAUXG
gtGGvdYM57kC+RMXfp6WZc1wnrP1n3J+fvFFa4bzXIEL76+K/G5aM5znbD1m
Oj5fV2TNcJ4rcGCZ9r+3JdYM5znbH/ce5rX5ZM1wnisgvnLEsrjamuE8V6DB
96Q1+SprhvNcgaJFc4OtrW0YznMF65JvNDssDOe5AokH55XH17dhOM8VCHGv
vnDO24bhPFfg9Ygm8g8BNgznObv/OQlZzv/aMJznbL6mTn3dvp8Nw3muwMLl
7slhI2wYznMFTEdPFc8fZ8Nwnitw//nAAynTbRjOcwV8xn5zy5xnw3CeK9C4
T0yz7OU2DOe5ApV7Dn/K32jDcJ6z8/J4UOiDrTYM57kChSr71Y/22zCc5wqs
bhcz79EJG4bzXIHcL9VtHmTbMJznCpRKVFfyb9ownOcK7Lr6tnF2kQ3Dea7A
5R9vojJLbBjOc7Zf+zRO3fzRhuE8V6BRYN6JhT9tGM5zBWLEt6+OVtownOdK
RFxqeK+LxYbhPFciYcKpEr6LLcN5zn7v3vNPldiW4TxX4nPG1vq5TW0ZznMl
LhlDxia3sWU4z5W4fEF8PbyLLcN5rkTyzWk9vRhbhvNciVfMtd+fh9gynOdK
+J6Pe3I43JbhPFdijEX+bXyULcN5rkQnY1yQZJYtw3muxP6Jnd8Ux9kynOdK
bGg+Km/ZaluG81yJfSd+yVqn2DKc50rkqKwTXuywZTjPlehfnRa95LAtw3mu
hGr+8osNz9gynOdKTM3JnHbtsi3Dea7E3+FPNoTdtmU4z5UYsja30a+Htgzn
uRJfJjX2W1Vqy3CeK7HLknrF47Mtw3nOxvdfVtH+aluG81yJeQ1+TWulsmU4
z5WYGVey5azFluE8V2Jj/sORgS52DOe5EnOetzt3XmzHcJ4r0fxgyMk2Te0Y
znMlWo9aNOionx3Dec7mP/lFRoPOdgznuRJTordtTu5lx3CeK3G3qKy7bpAd
w3muxPl5OUemhdkxnOdKBLQOKH48wY7hPFfi+7eelzrE2DGc50oUqEunb1tg
x3CeK/G++dtvshV2DOe5Eq0eNu02LNGO4TxXYpjnksnHt9oxnOdKLG+RGa3f
Z8dwnitx2DBq6NAsO4bzXAm7n73q77tgx3CeK9Etwerx9xt2DOe5Es9utZ8b
WGjHcJ4r0bH3ePu4Z3YM57kSvQbab7v61o7hPFcisuqop6bCjuE8VyLNNyur
0187hvOc7Y+m87rEau0YznMlVvPHPzlqY89wnrP1TLyx4I2bPcN5rkTh6pd+
TvXtGc5zJRyXfFF3aW7PcJ4r8Smt8ccof3uG81yJi1lnKjZ1sWc4z5V4vOKS
63nYM5znStQUBI97Ptie4TxXIrT7+pKaMHuG81yJ7a+mLnebaM9wnisx/OGP
8FYx9uS5EjvPOc3oucCePFdCn34he+QKe/JcCZ2wMGjqRnvyXIW+672dF2yx
J89V6KHY3zhhrz15zt4fahWfeMyePFeh1Ty+d9p5e/JchU4Dk7wyrtmT5yr4
vW8yZ9sde/JchQbzV9bPeGxPnqsQu2ewV9pre/JchfaDmq1L/GxPnqvgVbNz
aEK1PXmuwqDkHisXKO3JcxV+3NzeYJrZnjxX4X+Vzb3DnBzIcxVa+0YegNCB
PFfBf8fFVD9PB/Kc/R/cNl3Nb+VAnquQqR79ThXoQJ6rcL/RdJT960Ceq7BO
6t7qWl8H8lwFieBoxo5hDuS5Cin/m7lpXoQDea6CMeSoy+DJDuQ5+/yuFM+m
sxzIcxXebBtdIF/kQJ6rENG7o/FuggN5rkJl3wHPMzY5kOfs/3DrHGZShgN5
rsL3/3aG+O13IM9V6D3N1lZ23IE8V+FUa+fIK/85kOds/DYXI5dedyDPVSh1
Nzt2v+tAnqvgmfxnivaxA3muwubPi+fmvHYgz1XYdSul/ZzPDuS5Cr9bNDjV
stqBPFfh+Ayb9+UKB/Jchc6j/B+nmhzIcxXOt52zopejI3muQtKtwzW/+Y7k
uQoxC7f57mnkSJ6rMHiUoE1fH0fyXAUfn8/q6gBH8lyFC9Nub93S1ZE8V2FN
TKypU29H8lyFqZMOBJUOcSTPVRgfZR26aJQjea7C2uX9GcFER/Kc7ddCvsvZ
GY7kORvfRPvsfvMdyXMVmKTb3d8tcyTP2f49V541d70jea5CwswqrXWaI3mu
wrCDcZ0ydjmS5yq0jPcY2yzTkTxX4eiK7rPPnnYkz1VosnPJ3H9yHMlzFUxN
+k7Pv+lInqvw97c4pN8DR/JchYzIqI5Fzx3Jc/b9Edvdh5Q7kucq/JnVuKq4
wpE8VyOqODJ/4B9H8lyNdSOv7ryrdiTP1bh0JGVBTysn8lyNfS06jrrs7ESe
q5HhbNXLX+REnqvhFj2g4yFPJ/JcDXFgaCdBKyfyXA3lwNl91wQ6kedqTN/y
dlpNNyfyXI1Z38v3RPZxIs/VePfPucrCYCfyXI2qNUkD24U7kedqjKw6dm/7
RCfyXI28s+0n6mY4kedqeAaPqzd+vhN5rkaPhcE1ecucyHM1tI3a/Gq83ok8
V+PPqgZuS1OdyHM14rp2GfVqpxN5roas/b7CgMNO5LkaTncnT9lwyok8V8N0
YX/bd9lO5LkajTqNbxWY50Seq/HE6tzINYVO5LkajyN2X3jx1Ik8VyPAxqd/
szIn8pzN75RQQewXJ/Kcvb/Eu/61aifyXI0PleljrJVO5LkaHc0ZbwaZnMhz
NQ4WNduZ5uBMnquR7ui/86WHM3muxtbeh9+KGzqT52pMfTBrSri3M3muxq+8
uI7b/Z3JczU8mh4NftHZmTxXo83D0v/cejmT52r0Xvc7asBAZ/JcjWrDnaiE
EGfyXA3d+w4Xc8Y6k+dq3CpyH/VzijN5zuYrum2w52xn8lyN55PH7R4W50ye
s/leOb3nygRn8lwNq5T6QWcSnclzNTYv77rzzRZn8lyNttOThtnsdSbP1ShY
+3Sq/1Fn8pztd6awPPSsM3muxmfGLyf+sjN5rsbJSZdk+/OdyXM1juY23HHr
gTN5ztbnusfhz8+dyXM1XvIGiK3KnclzNTS5/1N4VTiT52rA2w/dfzuT52oM
NvvpRqmcyXM1rswTtZhjdibP1dDbJuVvcHQhz9UovOD/ZB/fhTxXY07lnpAL
DV3IczV4iXOH3PV2Ic/ViLD0z3vl70Kea3CzW86Jys4u5LkGU08Md1f0dCHP
NdCMOCGzDHAhzzU4UjwszDXEhTzXoG3/Z50lY13Icw2StlzZ5TXFhTzXQOu1
eaXPLBfyXIO3Dq+r/Ba5kOcaRAoalAWsdCHPNVidUzKi/UYX8lyDbU03hXRI
dyHPNXjdLftd+90u5LkGYWcey9tlupDnGth+HbHL/7QLea6BvSj7YatLLuS5
Bp16z0hrludCnrP7wZeKBoUu5LkGTW6kP/Z46kKes/vp8nmw/RsX8lyDMkmv
CbpPLuS5Bh8zhU6/f7iQ5xo8dCoM/iBzIc818Jx2w++J3oU812B/fvjRXFtX
8lyDcIn2+kk3V/JcA5coq7nbJa7kuQaS9Ed3E5q4kucaFG7PuT6jtSt5rsGi
GeLQEe1dyXMNWtv3Sevyryt5zuZ7ScbcRn1cyXM2nrIxGtMQV/Jcg7RR31t9
DnMlzzXIaJ9suT3elTzXIPjh1rWHp7uS5xpkZw66mDDHlTzX4H24dnPkElfy
nI3/3I96XVe7kuca1OyaFCJIciXPNVB2yOxevdWVPNegx8Oa1wV7XclzDXZ+
TWm1+6grea5BZcecNrFnXclzDV5dOF7JXHYlz9n8p+8LF+W7kucaRPV5llB5
35U814DZED8555krea5Bx7FPzGvLXMlzDS662owJ+eJKnmsQ2H3wHM9qV/Jc
g78lJX2q5K7kuQZHPV+8vmBwJc81OHtxjv9SOzfyXIPS5LLeDM+NPGf709Kt
sUM9N/KcrceDa9ceNnEjzzXwtlnVOK21G3muwf2OF/uFtHcjzzU4PWRhF8G/
buS5BmOzqv4+7+1GnmvgJw5ckD7EjTzX4ODrmNtDw9zIcy2KjmWXO413I8+1
KPjP987daW7kuRanjn9bsjLWjTzX4uZFG1OXxW7kuRYn1+wK/ZPgRp5rcWjg
jaVHE93Icy125K5aOGaLG3muRXJzA+O2x40818IwoFdFfqYbea5FadLYyHmn
3chz9vflkaebXXIjz7XwyAt98SzXjTzXInTwkBcr77mR51pEdBl2ps0TN/Jc
i2YvpkW9LnUjz7XY57xHtvqjG3muhXCOdFKbKjfyXAtl4LyzL2vcyHMtRvl6
li3VupHnWuSWqiuaWvPIcy07v9Yv7jnzyHMt6p/ucThGyCPPtZjQ7lioa2Me
ea6Fu1+3n2db8MhzLbQbFdOGteWR51o8+Pn8/u/OPPJci3Vniz1SevLIcy2+
VZYyvgN45LkWqmm/x90bziPPtTiQbzNpUgSPPNeiUT/ecN0kHnnOxsuz+GbE
8MhzLVYqi6V+83nkuRbND03Mur2UR55rMX/p2SGj1/LIcy2S8jM/VifzyHMt
Giz2n5qwjUeea4H4Lm/5+3nkuRZf55zufeQYjzzXIrxs4YGO53jkOfvdZdmf
gss88pztx/bHOobk88hzLRLCymI/3OeR51psGW04NPMZjzzXQqOTFivf8Mhz
LY5+3vc74TOPPNdiduoHJ6efPPJci2ExO5tukfHIcy3O3Dzeob6eR55r0fjO
TxywcSfPtbDfgWBvV3fyXIuyXutGZYncyXMtnl1JH+/n6U6ea9H3S69pZ3zc
yXMtXuyYObttgDt5rkXW/qq4s13cyXP2/sX0Nf693MlzLRySum45NcCdPNfi
46NLR1qNcCfPtWjftOz6kQh38lyL982XvPaKcifPteg3d4puV4w7ec6+L/N/
LQTz3clzHRqPmhSetNSdPNchrLnHFqu17uS5DkWnB75anOxOnuuwaVup9+8M
d/Jch7TE9Sui9rmT5zrEdG/6teSoO3muw8eYuaMGnHUnz3W4/67nq6s57uS5
Di1nhk7xvelOnuswX7nQsqvQnTzXQT8/5qzDU3fyXAfjd+XMRa/dyXMd6s3+
0O3LR3fyXMf+X/jWcFiVO3muQ9sFT3nXatzJcx2mbBkn8da6k+fs+sbBHVKs
PMhzHRYOGD9F4eRBnutQLAk5NU7gQZ7rcKdDhUNBQw/yXIcXq18ub+XtQZ7r
YOVU7pTSxoM816Hd35zzfzt6kOc6RK30mjOyhwd5rkNliycDL/X1IM91UC5a
ESQe6kGes/f9K4YuGuVBnuswo821pSXjPchzHfJWXrzbYboHea5D6/Hr/dNj
PchzHeR+3y7+ivMgz3WwX5IYMTDBgzzXYYttE68jGz3Icx3e54+zNaZ5kOfs
8w//uoTv8iDPdXgVn9z53CEP8lyHiNAPq+1OepDnOmiFO6XjLniQ5zpsOzdl
/YVrHuS5DteDpUH2BR7kuQ73Qn41GlvsQZ7rsGispcnZFx7kuQ6Der4ZbH7r
QZ7rkMX32j/iqwd5zvaTz7J6h6s9yHMdTrjsul4j9yDP2fW2Nt7Yy+BBnrP9
Pj2i131rPnmuQ+/1hqe/7fnkuQ67pENVQhc+ea7D0foHL3Zz55PnOhx27m03
Ucgnz3UYujTxz9p6fPJch2c378SeaMQnz3WY+rLvhkdN+OS5DpkRkZ1rvPnk
uQ43MsYuF7bmk+c6LJmbNq6LP58810GwevDLiEA+ec72j+nt16Wd+OS5DvFF
aZv3deWT5zpkz7zyLK8HnzzXY5rw0NkP4JPnesj372xh7ssnz/Vomlrduckg
Pnmuh4fgx+eeQ/nkuR7Trd+3nhDCJ8/1GPhF6LJiFJ8812Pj57LEvWP45Lke
FW+XZl4bzyfP9QgL7x3xOopPnuuxMnHZKcU0Pnmux6vQebv5M/nkuR4tBsb6
BMTyyXM95h7NHTZ4Pp8818M6/Lh4ehyfPNfjmXbh0tVL+eS5HpvezVuxbyWf
PGf3p6/0urKGT57r0cim4cTnG/jkuR7ZoeE9q5P45DmbH8OXXNs0Pnmux/vb
DuWeGXzynP19PdfdXXbyyXM9Lrf4Rz1sL58818Ny76ly+kE+ea4Hk9R4+8oj
fPJcj5JLU15tz+KT53pcDKq+fOY0nzzX48dzTbc75/nkuR7eJc8nlGXzyXM9
KiNv+Py9wifP2Xx116Xa5vLJcz3GKF7saXCLT57rIbq3aVDAXT55rof58OS9
vR/wyXO2Xl0Op4c/4pPnehypSvSd+YxPnuvhUxI5fUUJnzzXo+WziQPS3/DJ
cz1OzSp5lPmOT57r4S83qC594pPnenSZ0aiwsIJPnuuxJmnev2+q+OS5Hmde
IuzHLz55rses+GKhroZPnrP1nTU83lnJJ8/1+DXWY31DLZ8810N8bug/fkY+
ea5Hh5QB6d2sBOS5HgvfBqUPtBOQ5+z7u839Z7STgDxn6+vktWGam4A81yMg
ZsPyBXwBea5H105VDVeLBeS5HjyHNVGpDQTkuR4FPbaO2OspIM/16FgTXpXV
TECe63HL4OZ7yUdAnutZbxSCW74C8lwP9fBBxx+2FZDneuzyGPi1tL2APNdj
nldA8efOAvKc7aeGXcf96iYgz/UYGZ25QxUkIM8NGOd3crmFEZDnBnwdkujm
3F9AnhvwNG7ZIOFgAXlugH/Dm4GNhwnIcwP2RiffaTFSQJ4bEBHuZd02XECe
G2B1+MKvTmMF5LkBrwoT1vaYICDPDVjoeqewz2QBeW7AjmU5lwdPF5DnBoyq
SA8NmSkgzw2IKU/dPzpWQJ4bsC+3atv4+QLy3ID6p153mxInIM8N+GfztpQZ
SwXkOfu8OGLz7JUC8tyA5jfG9pi/RkCeG9A4r2R33AYBeW7AouamY0uTBOS5
AUNu8KJWpgrIcwMGNOn5cPVWAXluwN/zdyrW7RCQ5wYM31l6duMeAXluQOei
sy2TDgjIcwOqrVcNT8kUkOcG7H64tnXqcQF5bkDsor8X0k4JyHP2fY211enn
BOS5AalZpaVbLgrIcwNkD/Lmb70sIM8NSDF9zd96XUCeG9Bhy8qbW28KyHMD
mu4oiN1aICDP2ef/VDzbUiggzw3s/6uGlenFAvKczZfnztNpTwTkuQE9c9Ja
pL4QkOcGFLfoOiKlVECeG/Bw6N2ApLcC8twA10/RtzZ+EJDnBiSNCbdb/0VA
nhtw1u6OcfU3AXluQLT508mVPwXkuQHH2n11WvZHQJ4bEDXM4LlYJiDPDTjy
dcK3+SoBec72Y7+gKbE6AXluQPqeom0xJgF5bkBCWedlU62F5LkBxgfZkon2
QvLcAFgWRo9xFpLnBlR8OzU7lCckz9n+yNngO1QgJM8NmLeo297+EiF5bsAq
a0VBr4ZC8tyAek7fD3X1EpLnBlxw6NO5fXMhec7Wb1jXVb4theS5AYVW6tXN
/ITkuQENxef/bRAgJM/ZeoWkn/LoICTPDfgUUvzcoYuQPDei1bqU/0zdhOS5
EbZ+9gOUQULy3IjFEdO3VzNC8tyIo5ryvZ/7CclzI5be3z729SAheW5EYHjB
80dDheS5ESnO6VYFIULy3IgrXm1/Xh4lJM+NUBy+n3x6jJA8N+Lwks3fDo4X
kudGHIg8o8uIEpLnRhx5F/Jg4zQheW7EtfGnhy+LEZLnRmxo+C09draQPDfi
gXe7lKh5QvLcCI+obCZskZA8N2Jn2sEL/eOF5LkRwr5N33VdISTPjVj/I+q2
32oheW7ExIL0qMbrheQ5m4+qN7lum4TkuREthk5/aUoRkudGyK5OPfY3XUie
G7HukbnDp21C8twIP6spy5/tEpLnbLxZ11bf2ickz424+COgz3+HhOS5EQOL
ft86eFRInhuxv1kzfeoJIXluxLbjcumKM0Ly3Ii+lWnHZv0nJM+NmNW3qWTc
JSF5bsQvm6d9Bl0VkudG/AgqDPgnV0ieGyH+1u51i1tC8tyI1sWdgwR3heS5
EdO3WkWZ7wvJcyNCbuf2/vVQSJ4b4Xkp/cubp0Ly3AiHI8dx76WQPGfzf6jV
+AuvheS5Eb339ui6v1xInhuxOpL3IvGjkDw34kviPb+FX4XkuRFtDif1nvhd
SJ4bccNqQ4PB1ULy3Aj9l4/nO/0VkudGxI+5ZddELiTPjfg2angjJ7WQPDeC
d/xSjUwnJM+NGCGvt+GdSUieG1F191D5PWsReW7EjJVx0nP2IvKcrdekW/d3
OovIcyN6Jh2bsIonIs+NgCr48gyBiDw34uDK909GSETkuRGPylac6NpQRJ4b
0XB/WJ+mXiLy3Ig+3RMPOjQXkedGfLTrlffHR0SeGzHX/+C+V74i8pytX96T
oNy2IvLchG9H5Ycy24vIcxOiz3csTOwsIs9NSNh46WxsNxF5bsLby3tHhwWJ
yHMTnh3n3e3GiMhzE34d7CD36iciz03wLfavtBkkIs9NONm2+Z6qYBF5bgL/
4j+CxyNE5LkJo5psHXohTESemzDYMzx4e4SIPDchotMJXnykiDw34cmjM9si
J4nIcxNWByZ+6DVVRJ6b0GrThF/NZ4jIcxO2fg69aTdLRJ6b8NsnJaxqjog8
N6GBd5vzxQtE5Dkbz8awJ2cWi8hzE9K/tLmYukxEnptgPFYydm6CiDw3YUyL
+Q9C1orIcxOObm2l77BRRJ6b8MKhvlyYLCLPTZi9fPp/ilQReW7CxoedO77a
KiLPTdh58cSynB0i8tyE488/b9q+R0Sem+By2mbCogMi8tyEH0cCNWGZIvLc
hBjb5IhOx0XkuQmJ6k4JwlMi8twEU/KIWbKzIvLchGMXzU2eXxCR5+zzmLrn
fI6IPDfB9s/B8s3XROS5CfVGl3z9X56IPDfBU988e9BtEXlugi7o7KBW90Tk
uQmp0duybItE5LkJdzO1jz4/EpHnJrw0G6/dfCYiz9n45hfE7i0RkecmeL+K
rl78RkSes/v7ygsMeyciz0042OtNj8BPIvLcBOt5FXzXChF5boLV19Dz37+L
yHMT1n/rL75TLSLP2fxeeN/nwF8Rec7GN7Fr93i5iDw3YbI0Th+qFpHnJnwM
vrYuQC8iz02oCWry2tEsIs9N6BD3QPbFWkyes7/fXPI6115MnpuwwDJ5ww5n
MXlugr5DhmkOT0yes/MUuw6DBGLy3AT/ilHBzSVi8tyE5ydaNtc3EJPnJthf
Fxe89BST52YM1zP+Z5qJyXMzjnQpnrTOR0yem7HR8/HESF8xeW7GwgExvp3a
islzM750zMtzaS8mz82QD/ze+GsnMXluhn2J3YDrXcXkuRlPnP7psaWHmDw3
w8FhtyEaYvLcjF5PByX27Csmz82oHhr9UTRQTJ6bkRDubl09REyem9Hg6MSa
W8PF5LkZn8oWndoRKibP2fevnRM4a7SYPDfDUThzDTNOTJ6bEV255pBkopg8
N6Nfz9dJ1ZPF5LkZ/MHrmFvTxeS5GVWeWXe3zRST52b8dyVSFBMrJs/NCDbe
DgyaLybPzTh4U96AHycmz834ms17VhEvJs/NaLiyXejVFWLy3IzmJ+YfSV4t
Js/NiDumuDVhvZg8Z++/fH66/SYxeW7GtsUtp9puFpPnZjwt4P0sTReT5+z7
nxwPOrlNTJ6z7zvgPHHZLjF5boa1V/iwofvE5LkZRT7HXJocEpPnZkjihDtr
jojJczOk13JrbmeJyXMzem7IrZ9xWkyem7FqbID71PNi8tyME4falnTKFpPn
Ziw68yra7oqYPDdjeS5T/Oq6mDw3I0iXoj92U0yem9Ei/oV+UYGYPDcjvGvb
h/0KxeS5GZVNr8aIi8XkuRktHVJfVzwWk+dmPDtVJLr0XEyem7Hs8vpma1+J
yXMzpuS/M4aUiclzM/70/3Gy6Xsxec7u79o9n7+fxOQ5+z02ZV5ehZg8N0N4
cvTm5CoxeW7G3F1M/JhfYvLcjJDRUzu3qhGT52a8ry67rZCLyXMzAgfmehWo
xeS5GRMH+wSn6cXkuRkZuQGDI81i8twMj1Gy+r42EvKcrc/lTVeV9hLy3Ay/
WJ5vgbOEPGe/a3bPTOVJyHMLTtzot2KsQEKeWxDo2iaqpURCnlvQzW+KRNZA
Qp5bcK63w/48Twl5boHHnEBlYjMJeW6B42W1V5iPhDy3wNUlrmETXwl5bsGv
oXe///CXkOcW9ArWb7gUKCHPLWh3q6NmZScJeW5Bn5AN3Qd1lZDnFnTf5hIi
7CEhzy1o7vKu6/teEvLcgkY+HvLjfSTkuQVjet1KmDtAQp5b4H3U9mO3IRLy
3IKRyUoPm+ES8tyCGw1Pix+NlJDnFmyaFvR7W7iEPLfAZvbdnePHSshzC/5t
GiFuOUFCnrP5i/SY/idKQp5boK22Tbo8TUKeWxCXOHT1yhgJeW4ByqyC+8+W
kOcWbF/Q7afbPAl5bsGacpfIVwsl5LkFP9akH963REKeW3C4+MP1Kcsl5LkF
q614J/xWSchzdr1pnWOkayXkuQUFzWeZrmyUkOcWjAgril6ZLCHPLXhtM/VY
3zQJeW7BX9/QK84ZEvLcgonnzu5/tkNCnrP1iE6K2LFHQp5bMLCh5fu4AxLy
3II/y3yCm2VKyHML6gXy1387JiHPLdhTVLb19EkJeW7Bs+Lti+aelZDnFoQf
G9e28wUJeW5B4+vMde0lCXnO/n7MhMY3r0rIcwsa3L0fuiZXQp5boGq9bVL/
WxLy3IKNWWW9ne9KyHO2X4ef0z2+LyHP2f7xap245aGEPLcg2WZ8ddhTCXlu
Qer7yS3qv5SQ5xYkLBvesbxUQp5bwNvbtf6BtxLy3IIu1R1fTvogIc8tELqM
nur9RUKeW/DPpisPKysl5LkFrStnOp34ISHPLdiVusFz5m8JeW7BuMomjv5S
CXlugfW/wUW/FRLy3IJDj5tGnddIyHMrZvnzi0/nGiTM/wG6zsxJ
       "]],
      FontSize->14]}}, {}},
  AspectRatio->NCache[GoldenRatio^(-1), 0.6180339887498948],
  Axes->{True, True},
  AxesLabel->{None, None},
  AxesOrigin->{0.9853906249999999, 0},
  BaseStyle->{FontFamily -> "Times", FontSize -> 14},
  DisplayFunction->Identity,
  Frame->{{False, False}, {False, False}},
  FrameLabel->{{None, None}, {None, None}},
  FrameTicks->{{Automatic, Automatic}, {Automatic, Automatic}},
  GridLines->{None, None},
  GridLinesStyle->Directive[
    GrayLevel[0.5, 0.4]],
  ImagePadding->All,
  Method->{"CoordinatesToolOptions" -> {"DisplayFunction" -> ({
        (Part[{{Identity, Identity}, {Identity, Identity}}, 1, 2][#]& )[
         Part[#, 1]], 
        (Part[{{Identity, Identity}, {Identity, Identity}}, 2, 2][#]& )[
         Part[#, 2]]}& ), "CopiedValueFunction" -> ({
        (Part[{{Identity, Identity}, {Identity, Identity}}, 1, 2][#]& )[
         Part[#, 1]], 
        (Part[{{Identity, Identity}, {Identity, Identity}}, 2, 2][#]& )[
         Part[#, 2]]}& )}},
  PlotRange->{{1.001, 2.}, {0, 5.495543698885849}},
  PlotRangeClipping->True,
  PlotRangePadding->{{
     Scaled[0.02], 
     Scaled[0.02]}, {
     Scaled[0.02], 
     Scaled[0.05]}},
  Ticks->{Automatic, Automatic}]], "Output",
 CellChangeTimes->{{3.693828517663017*^9, 3.693828534424693*^9}, 
   3.69382856659791*^9, 3.6938287628675346`*^9, {3.6938288004292903`*^9, 
   3.6938288067019176`*^9}, 3.6938288519924464`*^9, 3.6938289874459906`*^9, 
   3.6938318637585926`*^9, 3.693894969174844*^9, 3.6941791842641335`*^9, 
   3.6943266159270573`*^9, 3.694327206875057*^9, 3.6943274232430573`*^9, 
   3.6943277567096305`*^9, 3.694328743326414*^9, 3.694333702444277*^9, 
   3.6943377583088226`*^9, 3.6943396153355064`*^9, 3.694419873551998*^9, 
   3.6944265131513157`*^9, 3.694498653859681*^9, 3.6945024307143292`*^9, 
   3.6954585512292767`*^9, 3.695460373937529*^9}]
}, Open  ]],

Cell[BoxData[{
 RowBox[{
  RowBox[{"\[Omega]r2Vec2", "=", 
   RowBox[{"{", "}"}]}], ";"}], "\[IndentingNewLine]", 
 RowBox[{"For", "[", 
  RowBox[{
   RowBox[{"i", "=", "1"}], ",", 
   RowBox[{"i", "\[LessEqual]", "1000"}], ",", 
   RowBox[{"i", "++"}], ",", 
   RowBox[{"AppendTo", "[", 
    RowBox[{"\[Omega]r2Vec2", ",", 
     RowBox[{"{", 
      RowBox[{
       RowBox[{"1", "+", 
        RowBox[{"i", "/", "1000"}]}], ",", 
       RowBox[{"(", 
        RowBox[{
         RowBox[{"U2", "/.", 
          RowBox[{"USol", "[", 
           RowBox[{"[", "7", "]"}], "]"}]}], "/.", 
         RowBox[{"{", 
          RowBox[{
           RowBox[{"\[Alpha]1", "\[Rule]", "0.5"}], ",", 
           RowBox[{"\[Alpha]2", "\[Rule]", "0.05"}], ",", 
           RowBox[{"\[Omega]n1", "\[Rule]", "1"}], ",", 
           RowBox[{"\[Omega]n2", "\[Rule]", "1.005"}], ",", 
           RowBox[{"\[Omega]r", "\[Rule]", 
            RowBox[{"1", "+", 
             RowBox[{"i", "/", "1000"}]}]}]}], "}"}]}], ")"}]}], "}"}]}], 
    "]"}]}], "]"}]}], "Input",
 CellChangeTimes->{{3.693828389942246*^9, 3.693828390518304*^9}, 
   3.693828444568708*^9, 3.693828502587509*^9, {3.6938287352057686`*^9, 
   3.6938287418634343`*^9}, {3.693828811176365*^9, 3.6938288154797955`*^9}, {
   3.694333652213254*^9, 3.6943336525472875`*^9}}],

Cell[CellGroupData[{

Cell[BoxData[
 RowBox[{
  RowBox[{"NF22", "=", 
   RowBox[{"ListPlot", "[", 
    RowBox[{"\[Omega]r2Vec2", ",", 
     RowBox[{"Joined", "\[Rule]", "True"}], ",", 
     RowBox[{"PlotStyle", "\[Rule]", 
      RowBox[{"{", 
       RowBox[{"Red", ",", "Dashed", ",", "Thick"}], "}"}]}]}], "]"}]}], 
  "\[IndentingNewLine]"}]], "Input",
 CellChangeTimes->{{3.6938285318534355`*^9, 3.6938285658218317`*^9}, {
   3.6938287483240805`*^9, 3.6938287610133495`*^9}, {3.693828821544402*^9, 
   3.693828846938941*^9}, 3.694326569346057*^9, {3.6943388231742983`*^9, 
   3.6943388445354347`*^9}, {3.695460333668503*^9, 3.695460342421378*^9}}],

Cell[BoxData[
 GraphicsBox[{{}, {{}, {}, 
    {RGBColor[1, 0, 0], PointSize[0.007333333333333334], Thickness[Large], 
     Dashing[{Small, Small}], 
     StyleBox[LineBox[CompressedData["
1:eJwt1XdcTv0bB3DZK3tnex7ZSTLjE4pCpOzsEiF7hEQossneo6JHVlZIRvao
jEpLe6+zz73v36nfdf7p1eu+z3Vf32t8392WrHFZWrNGjRp5tWrUqPrb6u6E
7G2tGJwK9DzpEtIOO1dEbwxux8DcK891r989FPe0rB/RkcGaPON8jedjTM8N
vfCuK4PJyx5M93N8hpgrHSwy/mEwZK5+7cUJ0eg97+hbsRcD7bK/xvLoGAS3
qz2zSX8Gl72frN+46jUMv32UkAxsDmw6EOD2BsuPl/vCmoHZkEKfAYPf4pfT
kmazhzPQ7f7zQaV9i1ENk2+sHcWgbkLz5jeexOLWh0lDg8YwcBuJn18936HF
ntdfrtkzWG5a6jSzyXvsgPWC544MIs8MHHDr7nsUasPZn04MgrcEfUxw+ACX
qM4BpdMY1LMdt+B6xgdUnbb2TAa9UhwGxXp/hHnVcecyqGGb3uyZ+iOq01vA
4NUSd3fW/xN0VeGWMJjfqIL9UPczPKsfBh2i+9YL3P8ZP7qnqf1WMOjoaAxa
U+8LRmZOPXxmNYP9L8psXuz5gjClevfXMxi94XTAOf0XKId99GkzA7/f254N
3vQV26sbwuDEvnKLyJKvyE+oCsig3/U9LawWfIOzEq3FHgYZPf/UTIz/hueO
jWv23aect6V0PRLf8W9d/1PjDjIovLmgdt6d76jqxryjDJ6qhhn8OsRB41fV
YCVft4Z+ZwLi4FGdIAPP0FovURmHeNlV6TCDQZ+yfPfPikdVdjFXGBw3txvg
HxOPkLVVHWFgkdC/cccWCWjSP/JS5U2lHneP2cy3S8DW6oFhsMjewbnh5gRU
j8t95f2NvWr3vpmAKVXtfcQgfFPbRzHJCahuRxQDhrVbmlDvB3pUlS9aOf+i
Xd+WDP2B6uO+ZvCrxt6Z2zx/QFWV3jsG35tH9Tc79QPV4T4xiFJdg2PsD3z/
VvUw8Gg7aWx99geUYVmUn8Bg6cWBUW6df+K6/RNe/5vBPh2E8ZN+oqp6bVIY
WPvd6/R9y09sqR5opX8NulqxN35CWQ6lIQymCW1Mn8T/xOTqgAzym+5Z3Fn7
E1XRfIqVefWZ/r5fz1/odn+9MtJKPza9u5vr/AsHV1VNIINzccVb7Lf/gtSr
akEYbOknLZwe+guLqhuszNfYeodbxP/C12tVCTLoejLddLfqV/U0N67JYuDE
mmkh3X7jatW61WVxoHzaH9+Jv1G9Hg1ZFH5oktRow29sql44FsfvqI+7XviN
6vFrwUJXeSRqRuxvTKw+MIuSOuH5LUt/o7q9HVj0UZ8LPdoiEV2q2tGZxeDZ
DTZ/GZ6I6vJ1Z7Ho7PkP7xclQqg6bk8WqUW71Lv3JaI6vb4sLm8P86h1NxGf
q8JZsMgLej/N4XcirKofFj1S3I0umkRcrrypbDCLxu0qr/7TNQlV2+YxkoXD
h98LY+yTsKH6QmCxsr+PW7eVSVAOqww0i/GZFeFTjiXBobohLGp1XTZ7wuMk
VE3fh0ks3OasWtk4NQmd5lZNNIvQglWZlw1JUJobJ7uyiFraMNzYPRncz6oL
hkWvzKWPLSYko/q6msfC9cvWEouVyfhYdb0sYmE45mVucjQZ1deBBwtNWYxd
SGQyLlat73Ilv+G/W3VISkb1uq1isfTIT3d3dTLWVV9YLJ6b9lHt6vgH1eO8
kcUc54gTG/AH46sHRsmnrLBi5JI/qB4XXxaf6vaKTd37B2ZV7fVnETY97bXz
zT+obkcAiwsVN05e/vwHTFX5glgkPAkseFf6B9XHPczii2m/ue9MU/C+Kr3j
LDbO0Ry5ZJGC6nCnWKSM69912rQUnD9X9bDob946NHN9Cqpu58hLLGyX2z5w
PJmCNdUXKotLx7f/Pvo4BVXVyw1lMeNK3QuRSSmw+/9Ao+6Qt4cj5RRU83GX
Bdux/6Bj7VLRvjogiwDzKw0nD09F9fX8hIV9F6fTBXNSUVF1nT5n0a7OummL
tqWi+vqLYTF0nPvjZ+dTEVt1Xb1l0XNr+DD+eSqqr5cPLMacbD3VNC0VZ6uu
gy8sPgf98qqvTUX1+saxONv2oJzXIQ3e1Rc+i+aa5R43RqShej2SlXlIG9LB
bm4axlYvHIu+21bu+rg1DdXjl8lid/pYXf9zaWhbfWClH27vmS1Raahub6HS
/+iCmNDkNJRVtaOUxfCSgPdPpTRUl6+SRVbYvsV3W6fjTdVxeWV/krLKgwan
ozo9mcXFMTdjJ7qm43RVOC2LE3vNRrDr0lGj+uGw62V02I5j6ajmtzaH5kkT
5zN305FYxWV9Dp02p99z/J6O/18IHNatLakIKk3Hf1UcNeOwrNEMrwcNMvB/
zzm07rZ21WvzDPKcg65WK7un9hnkOYf6d0JGnHbPIM85hKxrdW6+fwZ5zuH2
ZTnM9EoGec6hrc/B/8KiM8hzDntLoot6pWaQ5xw2PbcIPSlnkOccsms7dS9p
9Zc853Cgpe213oP+kufK51mmS1yn/iXPOTRbfvzGslV/yXMOY5323vAM+kue
c/A/tP+yc9hf8pxDg9IBCf/G/iXPOQSc0q8vyPxLnnMwX7jp9QndX/Kcw5sN
bdk+7TPJcw7Fs9fa3LPOJM85HPndOqWLSyZ5ziFu6COd7+pM8pzDfG2z9A8H
MslzDsePN76tD8skzzkEhd+52C02kzzn8I9T99xBmZnkudJf/4/3LLWZ5DkH
s+ST7Y82yiLPlc8P75vi2z6LPOcwuHzEkUXmWeQ5hz5PEypHWmeR5xy292xw
oMm4LPKcQ7f6Ezf8cc4izzmMenXlzbkFWeQ5B58uMQdcVmWR5xwi2Zp5Nbdl
kefK+e9vyflvXxZ5zqFu21/nJ57KIs85PIzf1i3nehZ5zqHVzcAD6+5nkecc
/h55Vax6mUWec7gZfsPF52sWec6he/Nlfyr/ZJHnHFwbCYcXFmSR5xxWTqsI
+MhnkeccxiQ9/Glukk2ec8irvyBwV5Ns8lyJdzA28odZNnnO4e49Hy+z3tnk
OYcpGT9ezB+STZ5ziJqT9/zsuGzyXJmH5H1bvjlnk+ccwsbOqqmen02ec1jR
6cHKziuzyXMOH24/j7XxySbPlXm+uLDD9IBs8pxDrrnrTo8T2eQ5B9W/LWqu
vpJNnnPYPTbnwdqIbPKcx6shSZdWPcsmz3ks0Xz+vfhDNnnOA2HLlzr/yibP
ebyz67NgWFY2ec7j0dMZ39uXZ5PnPC7fNHkjqLPJcx7LtrSe8LluDnnOI+6Q
o/eZljnkOQ/OsfeYhV1zyHMeuTdaJHTtn0Oe86i9cah5+vAc8pzHyv8uux4f
n0Oe87hwpccSW9cc8pxH0YWtC4sX5pDnPPrqes0+tCqHPOcRmndidu+tOeS5
cv41zKrXATnkOY9T9tOvTTuRQ57z2O8ebpJxOYc85/Es8Mm5JbdzyHMeT0M7
bsp5mkOe83gQNPvKvHc55DmPGZ1ie/xIyCHPeUhnT5jaZuSQ5zxsNqQsCy/O
Ic95LB4aNMpUyiHPlXr5rzu3smYuec7DbeKYwHdNcslzHl3WBDZpZ5ZLnvOY
bHffxtM8lzzncdfZ1OyeVS55ziNL+/2hMiXkufL7S2o3t5ycS57z6Hg6xGbF
7FzynMeJowG2lz1yyXMeC4yLen5fm0ue80g59FuWfHPJcx4LFy+OMQvKJc95
PO/qvWfkqVzynMfvsrHOM6/lkuc8Rs1rMWDVnVzynEfAKvbfHc9yyXMlH480
26D3ueS5Ut/IyH3HfuSS5zxW7LatFZyRS57z+GNjHX2sOJc855Hq1etFkJhL
nvN4v+V8fT+TPPKcx8W/fIS3aR55zmOjVcD92e3zyHMe5/7bb4Z/88hzHnl/
u0ldLfPIcx5O9Rc4GGzyyHMep+cO7pDskEee8yi8Hbjh9vQ88pzHtn+6zdu+
KI8852Fi+iJt/Ko88pzHuk6y2tQnjzxX5iHAPSZhTx55ziMzdtvAo0fzyHMe
I9dcn+V4IY8857Enu/9IY1geeS5g2NR5Ofcj88hzAccnzJ2+ICaPPBfQ/M2Y
s/W+5JHnAgp3tH8ckZhHngvQWCU/cMrOI88FtHox/1RJWR55LsDo4ue5R5VH
ngvo5qju2652Pnku4Pe/O8puNc0nzwXYsDfvWpvlk+cClnetuzWmZz55LqDB
m1Yu4wblk+cCTu2B7btR+eS5ku/BHMcxjvnkuYBJPSduej49nzxX4mdFfrJY
lE+eCzh6znHitZX55LkAu4X9ajTdkk+eC0hJ92J8dueT58r5/pp0yzycT54r
58vJPzPmXD55LqB9pGru1ZB88lyJ59tkrfZePnku4HndinSXF/nkuYCtiVNv
hn3IJ88FBJ74+1v6kU+eCwi6MnTluIx88lzAhQclaw4V5ZPnAr5d21b0g88n
zwWkpc5LbWnMJ88FdLHXTHRpWECeCxjz/C4Oty4gzwXMKPj88l3XAvJcgHnc
kS+qvgXkuYB/2g9e2XtoAXku4O/rvJCZYwvIcwGVXq98dzkVkOcCTFyT5bDZ
BeS5gCurrcy+uBeQ5wJu6OJLi1cXkOcCHKwura67rYA8F/DBa9etLgEF5LmA
n7mul62PFZDnAjKfFkx3uFBAnguwnKZPmBVWQJ4LKF06ra3HgwLyXIC23Yl+
3tEF5LmAV/U8Wm/4WECeC1hxYXHSpp8F5LmAvaoOGzdlFJDnAtyWteHXFRWQ
50r9X8TPWskXkOcCmp55FrbYUECeC9A52uRNb1BIngsIaPS0lX2rQvJcQFj7
nTaDuhSS5wJGPsxa2LFPIXku4Mv1zntqWReS50o9bqz/rxCF5LmAWKFx6qeJ
heS5AJ9jrdvcnFFInguIr3t7ye5FheS5gDsLcmPnriwkz0UsyP46auDmQvJc
hG6F1++a/oXkuYgn46MO/jxYSJ6LqBgSsezK6ULyXERD48BVXtcKyXMRZzv2
uTQwopA8FzHNZINBeFJInotYGv83+MmbQvJcVO6L4Ys3fSskz0UMPGy/wjK5
kDxX4qleRZZkF5LnIhYfnDf6Wlkhea58v8mnZjPkQvJcxJhTN/vXrVlEnotI
/3z27KPGReS5Eq/JoBmL2haR5yJKXtZc1qB7EXkuwur9iR/3+hWR5yK6CEvO
ug4tIs9F5X4qjxHGFJHnImpMDnEInlxEnosovi4Ms5hVRJ6L8G8+LvjT4iLy
XESf3RVzF64qIs9F5B2eEsxvLiLPRay++QgB/kXkuYgOW1a6tzpURJ6LmLj4
qcm100XkuYg285I69b1WRJ6LGFpqfB55u4g8F9F279L0oU+KyHMRa7wGBTx/
XUSei/h06GDUiK9F5LmICfqjW6MSi8hzEb7Rs79aZRWR5yI2/FXdjygpIs+V
eflvR/8eYhF5LuK1V8W4M8Yi8lyEx4/Jcv2GxeS5CIdPJyf6tComz0V0Do62
ze9cTJ6L6Kh/lD61dzF5LuJ+e69uUVbF5LmIjBcxzTuPLibPlX6Yn77v71BM
nou4bfGlRq5LMXku4trFgXXGzi8mz0VEvjj3+vKyYvJchGVwgrV6XTF5rsz3
9AvLpvkWk+ci8Pb57JuBxeS5iB6fSxppjxWT5yKSkbNn8oVi8lyEU4lL7IXQ
YvJc6Wdc8beie8XkuVLfRlNvWD0vJs9F7C3719H3XTF5LuI52/jN27hi8lzE
kbxLpvVSislzEXXLvC0dc4vJcxGJZ0wtgsqLyXNlX8PqN/goF5PnErZuL3hT
s2YJeS6hSe0+82wal5DnEv7cnZa6oU0JeS4h3yV5dHjXEvJcwqVLAw+l9ykh
zyWM+hL3ztS6hDyX4BTfudQGJeS5BPXhIJMVjiXkuYTkqRsannItIc8lTD5h
Uz9mfgl5LiHBc4w+b1kJeS5hFZdS2mB9CXkuwc9yblI/3xLyXILp+BavnAJL
yHMJ59tNubXqWAl5LsH+x4yTQedLyHPl/dXeASEhJeS5hHYrEne8vFtCnktY
0OzLzt9RJeS5hCEd9x4ufltCnkt4Mm1YuO5bCXmuxP/WNtE0uYQ8l/BfHeeW
nbJLyHMJJx829OxTWkKeK/HSveOtxRLyvCr+xWkwlpDnEoqGPaoY36CUPJdw
KuzHrcktS8lzCRjeeLdzp1LyXKn/KB9fF/NS8lxCh2c9z7tYlpLnEjI6/5vh
PLKUPJcwa/eOCU72peS5hGMPhqRNmFpKniv5Np5+3nZOKXku4UBoYuBQ91Ly
XMKMpVHX+3mXkucSzH+JlV22lJLnSn8X713b3L+UPJfwt9usniYHS8lzCbUH
LWhZebKUPJdQMDtweNrlUvJcQuXxZ+ff3yolzyWETvk77G5kKXkuYfS0P61P
RZeS5xLeOO+32vahlDyXcDv8a/D8hFLyXMLTXjuGIbWUPJcwfevGHl3ySslz
CVNHBs7Ul5eS5xJ2uu/9lSKXkucSIn+NuvjIpIw8lzAgyi/ycKMy8lzCjUHN
2i1tXUaeS0jNj4ob0aWMPJdQ4Wfzp0nvMvJcQtQvtyHZg8rIcwmL2iaWPLAp
I88l9HnsLu8aX0aeK+/7v54/xbmMPJcQf+lalw5zy8hzCRfXPB+d515Gnkt4
8eVFdIR3GXkuY2aW64UNW8rIcxkv3AekD/MvI89lzHASdukOlJHnMiwsJx+M
OVlGnst41jBV53e5jDyXscMTyaNulZHnMhxHmHXUPigjz2WcaNnw+5MXZeS5
jLnNwkrXvi8jz2VUFAZu7R1fRp7LWPBhjE/WnzLyXMaWb17Fp3LKyHMZdcYd
jXMsKyPPZUT62fbWiWXkufJ9pwbaCGMZea7ka7nBfl6DcvJcxvajdRo2bFlO
nsu4O95+4pOO5eS5DM8Wj+st7llOnsvApsRxDQeWk+cydM/+qRE5vJw8l/Ew
t/Po2ePKyXMZWcWjjLrJ5eS5jEVearurM8vJcxm+ph+bjV1UTp7LKG/VwSPH
q5w8l5HPudv6bygnz2WkpbS82XlHOXku4/vf0+eeB5aT5zICGs5uP+NYOXku
487s1+YV58rJcxmNfw35EHCjnDyXYbTtKpndKSfPZVy/mhl1/0k5eS6jSJ3Y
1O51OXmu9KvJEl3i53LyXPk9VdZOz1/l5LmMe6/vXBDTy8lzGW7e3abtKSgn
z2WMnx58rSlTTp4r+VyYfeS8upw8lyGGvWv3T60K8lzpX+feYyMaV5DnSvzD
iY2s2lSQ5zK+PGm7JapLBXkuY8yHkQE2vSvIcxmxlw8OfTWogjxXzvds6lFb
mwryXEaNB3GHX9tXkOcyokY4DcbUCvJcxiiXJnujZ1eQ5zLM7Vz9hi2pIM9l
7Nrj9s/DlRXkuYw1+R5b+m2qIM+V76+77RPiV0Gey+D3ePU2219Bnsuwe5N8
4NjxCvJcxpxB/S/XvlBBnsvQt7jisSWkgjyXMbzH4syiOxXkuYz3nqFN5zyt
IM9l9Op3Ufr4uoI8VyFx0sZT1l8qyHMVhotzy6/9qiDPVWhzdbuxcUYFea7C
utk1vm8uqCDPVXAKaD4rs7KCPFfBkUu8PF5dQZ6r4GeyITSiZiV5rsLQqY1X
NW9cSZ6r0ML6Hb+xdSV5rnx/6YtRyZ0ryXMVDuqaTRrWq5I8V2Hu65yOZy0r
yXMVpJTJj6QRleS5Ct9ar2gx3a6SPFdh9CXXYfedKslzFbrM7GbeaFYlea5C
v5PFmR6LKslzFTJmvXF/6VVJnqswzyT6YasNleS5Cg7xpQkrfCvJcyW+4+Lo
VwGV5LkKXb/33dLyaCV5roLVmDk1Pc9WkucqeFhIC55eqyTPVYi8a3qk3u1K
8lyFzefCj818VEmeq3Bi4c9lIS8ryXMVNrQ82or9UEmeq5AcmH/GJqGSPFfB
tmcqF5hSSZ6rsKjn2p4JOZXkuQr3EG7VrqySPFdBbhdotlCsJM9V6JtRJzPE
UEmeq7DUNfiVUIshz1Uo3bfe73R9hjxX4aLD5Yihpgx5rsKWiOCJf5oz5LkK
c6ziZ/u0YchzFR69+Jbc1owhz1WI96n36UkXhjxXwcRM03vGPwx5rsLIG50N
XC+GPFfy3Vxhd6w/Q56rcM4vx9BvEEOeq/CuYH2/z0MY8lyFSQvaxnmMZMhz
FTwrxucZwZDnKtzt4LPmvB1DnqsQ963r2sGODHmugvfEJwXfnRjyXAX9kju/
PF0Y8lwFX2wbapzJkOcqlBw+1uKMG0Oeq+Az1X3pgEUMea7C7cZLB773YMhz
pZ8f6m1082LIcxUqU6IHst4Mea7CQkvRM3A9Q56rkNqqW1uzLQx5rsyr8/0x
97Yz5LkKO/q0KBy7iyHPVZjh9rhe0l6GPFdjcpP6IcuDGPJcjWU1fKI1hxny
XI3RY9ZPO3SCIc/VmBTg7t7pDEOeq2Gd85S7c4Ehz9Vw4lKNo64y5LkavxKH
HvwewpDnaph0G35qXjhDnqthU+jQufQOQ56rMedTQs+tkQx5rsb6lOH36j5l
yHM1Dj0vexr8giHP1Qg4MG1M19cMea5Gvdz4SRHvGPJcjXV8XPLQzwx5rsYT
98f5b78z5LkaX5YVb3L6yZDnakQ8SNifnMSQ52pM3JfQeXEaQ56rcfKR07CS
TIY8V2PDjojE9XkMea7G9g/OsqaIIc/VsBQuXdpdzpDnaoRK0qcGHEOeK+cd
H7P1mMSQ52q8YWbcb6NlyHM1Xvh38b5oZMhzNZb39r3frTZLnqsx7ui3bWH1
WfJcjc011n3rY8qS52oEjvscerc5S56rMfL94HqD2rDkuRpdN7ZgH3VgyXPl
vCmv3Yd2YclzNaxMLy981oMlz5X8ntbLH9GLJc/VWNvRTXjRjyXP1djTTDxs
Y8mS58r8aC0jo61Z8lyNU3nei21GsOS5Gi/n1774YjRLnqsx6KTzkhHjWPJc
jaOudx5FTWDJc2UepI3BQyaz5LkabbeaGB86s+S5GiHuEfLAGSx5roZvadyO
O3NY8lyNpolvjvdewJLnavj7ZliFLmHJczXmVWz16LqMJc+V+K8qelxYyZLn
arztEry+9VqWPFfmi33pfHQjS54r+Ya+j6m/lSXPlXq61Hjpv4Mlz9W4dCN2
ksafJc+V+sseK9cHsuS5GvrRwzuWHGDJczX2mp5asPgoS56rMfP6t0F/glny
XI2N36zOTTnLkudqPGje+cS7iyx5rsGBY387jbjGkuca6Ew/2dwLZclzDUYJ
/Sp7/MeS5xpYTV1offYuS55rcPjH/aaNH7LkuQbTMtf77XzKkucajF4p+XMv
WPJcA1XPQx2WvmbJcw1mLtjrkPyOJc81mNXIorHjZ5Y816Dz57Slz7+z5LkG
DqUpM/r+ZMlzDbi5PukXkljyXIN+0XU0jdJY8lyJNz3h7vZMljzXoFmbntqS
XJY81yDu6vTMOUUsea7B3XHhbp/KWPJcg9Vla9cOYVnyXIO5jqpOISJLnmvg
ef2gR3MNS55rMNi42c7PwJLnGhwxrRtTUpMjzzUY1mfvj5n1OPJcg1cLbHa+
bcSR5xqsX771Y/9mHHmuQd3HAf+dbcWR5xo4Lbndq1Z7jjzXIHf04LHenTjy
XKnHJy85qRtHnmsweeApB9ueHHmuwXc3o3V4H44818A/n3nV3IIjzzVwbRpZ
sNWKI881uJh14L/soRx5rsH+mrGNHG048lyDIYXXGt635chzDeyurb7Zxp4j
zzUorLE2x9eRI881WHSq7EWOE0eea1B8os9gBxeOPNfgVMWaSXdmcuS58v7c
mjVbuHHkuQZjLMxnb17IkefKvAb2mJLqzpHnGmSNsMkbtZwjzzV48+lxh2ur
OPJcA5Og32ytdRx5rsHjeelenps48lwDtlXzPZ+2cuS5BtsbPxnVx48jzzX4
5dPk/MHdHHmuQVvb+WfLAjnyXIN3urxhTgc58lypX9Oi7XeOcuS5BiEnby02
PcmR5xocmrO8ZNVZjjzXoCOzvM23ixx5ruxXRGl+n2scea7s33HLOUGhHHmu
Qcaa7WsLwznyXIOvcQ362d/lyHMNFpd2PHQ9kiPPtQhIEo4Zn3DkuRatJv0Y
Me8FR55r4f2TDYp6xZHnWmwLO+XX6h1HnmthmaZtt/YTR55rEdHNfc7Xbxx5
rkVQrYa2PX9w5LkW974N+L4rkSPPtZixq6lJWgpHnmuxtqw4bfBfjjzXovkh
7fwjORx5roVztP++wgKOPNfC5MCz2balHHmuhf3HzB9nKznyXAvb2pY8w3Pk
uRbhocXRDiqOPNfiaay9xVUdR55rUdfWf6JcgyfPtRj2JbnJlDo8ea5F79i9
viENePJci83LY4M1pjx5rtTjZtx05xY8ea7FLWS/Cm3Dk+daxERaJ2o68OS5
Ft0m1z01tQtPnmsxtvth440ePHmuxUKT2q1V5jx5roX7sZDESf148lwLY79b
Y64M5MlzLX41d5jDDebJcy02mr/saD+cJ8+12Glte+jMKJ481+LP6wa3isfw
5LkWPdu7rB05nifPtaizYFr+oYk8ea70cyXq/Z3Ck+daDGVckwa48uS5Fqc8
P7jsnMWT51pcaRbnG+/Gk+da9FVfm95lEU+ea3GJ9Uld7cGT51pkhAc1iVnO
k+dajNvbkG3szZPnWpx+ZbnbbR1Pnmth7mn9NnwTT55r0WLEpAfyVp481+JG
xa2p9n48ea7F45w9l07s5slzLdpOb34hM5Anz7XQ2QU69DvIk+daeAW0DfM5
ypPnWjR6pn74Lpgnz7VwdV68vtlZnjzXIvfo7my3izx5rsXuTcdNbl7lyXMt
Tma/+cmG8OS5Fs12TphhE86T58p+vZ8RFHiHJ8+Vemm6rEl4wJPnWqwfnVK3
wxOePNei/upHzu7PefJci+d2eZMjYnjyXAfjlAta4S1PnuvQK6fR/FEfefJc
hzd9l68L+MqT5zos75Ez7Hs8T57roDt5+2Gr3zx5rsO9rlK22x+ePNehoRUf
ez2dJ891MG3xe05xFk+e69D05+cbFvk8ea7DxVl1rm8q5slzHX7OeDr9RTlP
nuvQYUmz6BocT57rICTZ/rGXePJch0FFPuEHNDx5roPqUpFFvIEnz3Vw+vRq
ZctaAnmuQ2yXAfNn1RPIcx1adHavfaGRQJ7r4N31yOK/TQXyXIdDU/9u7NZK
IM91QMju0R7tBPJchx668JiwjgJ5rsNc3W6xqKtAnuuwv49Nbp9/BfJch4UJ
tfav6i2Q5zoEdayfd6e/QJ7rcKD1FrnCUiDPlc8P+b21GCKQ5zqE9Z9sv3aE
QJ7rkLTDdNf90QJ5rsOTtMr1zFiBPNchdX3XzgMnCOS5Dr9cvvmvmSSQ5zoc
md718t2pAnmu9NPScUO5q0Ce69DGd4NJv9kCea5Dy7NfHVbME8hzpZ4fdzje
WiSQ5zo87vakVoGHQJ7rYHn86pYeXgJ5rrxfvDx0kbdAnuswMXbE4UvrBPJc
B+3ZMRapmwTyXAe/j7cOttkmkOc6jN584bqLn0Ce65Byx27jkd0Cea68Pzm+
xpdAgTzXwbeJp0OdgwJ5roM+yGqS7VGBPNdhwL9LGmwPFshzHaYM7bjn8RmB
PFf2JeVgVOUFgTzXIaNZWnjvqwJ5roPrU6tZ7iECea7DzW2vXl+8JZDnOrjI
NwsSIwTyXIet+9t8bvJAIM91mLF38PIJjwXyXPm92n3f7XwmkOc6rGjeI+Pp
S4E818HD1/5h5RuBPNdhqcmL8eYfBPJch/IhEWcWfBHIcz0W7hsTdipOIM/1
GGt/Y/23nwJ5rofTGbWuZrJAnutxOmiV/fA0gTzXY6q2x+Q1mQJ5rgd/b0Lz
0FyBPNcjf6LxZGqhQJ4r/9utT25aJpDnegzTffxjxwjkuR61wszPbRUE8lwP
63lR7e6qBPJc+b/5tVk5OoE81yPgev2ZbUxE8lyP/Y9bt5pYRyTP9TDLqzi+
o4FInuuRdOV5/H1TkTzXI9vyyvfc5iJ5rnz+9e3BNm1E8lyPbzsmNXTsIJLn
emwauNBxe2eRPNfjbWQPxzvdRfJcj95RMQ0ye4rkuR7jP8442KyvSJ7rccOh
SdwYC5E812PlMdOf661E8lyPxC8+Z24MFclzPfrV2dT590iRPNdjT2/zZbVt
RfJcj9KGj9YNthPJcz1eutmO9nAQyXM9hkcw34Ini+S5HhPWFneKdRbJcz1e
V06x5KaL5Llecc2+Xrc5Inmuh42euTJ1vkie6yEEb9LuWCyS53r0bCy3j1gq
kudK/Xqd06Z4ieS5Him7dl6tt1okz/Voffh7fev1Inmux803YYOXbBbJcz0a
zRvwz9FtInmuR+qefckv/ETyXI8yJE4p2i2S53pc9B9xoNU+kTzXo3un1CDb
gyJ5rkfQyySnVUdF8lyPazVck84Ei+S50r+F63rEnhHJcz0eWk+3rrggkud6
RLzt1Lj9VZE81yNwAHNzXIhInuvRdFd5/dW3RPJcj11hQy3ORojkuR6Z65gO
b++L5Lkeq44N/1b6SCTP9QgJGzyu9TORPNdjg0WtXaNfiuS5HosCP+xe9kYk
z5X+ClcmHXsvkud6DIy4nxr1WSTPlfo8bT8w+7tInhtg11g3qcFPkTw3YMkB
nwGWSSJ5bsDronvJs1NF8twAzz9vJ+z6K5LnBjRL++F3M0ckzw0YtkTvG1cg
kucGmH9cOlYsEclzAzIn9I03qxTJcwPG6bx7jOVF8twAN94Jy2WRPDfgiFlp
9yNakTw3YMv4pXEPjSJ5boCHRfqYlFoSeW5A6eY1Owz1JPLcgLMho/17NJbI
cwPq/+Pl5NBMIs8NSHNqkrOqlUSeG+Du5oTj7STy3IBXa+yXPu4okecGnDjZ
enpKV4k8N+Dn4/RG+n8k8tyAL8+eHeraWyLPDXju+jVpXH+JPFfq1Wdgiael
RJ4bYJ1Y92OQtUSeGzDjtbd3xHCJPDegpvOejLhREnluQL/PS9uyYyTy3ABp
jpVZy/ESea7Ur13D4sETJfLcgIvaev4zp0jkuQFtmIm5W1wk8tyA3M9M03Mz
JfLcgELrtvWez5XIcwNMUtI+pS6QyHMDzEbMm6FdIpHnBlgkPI4wWyaR5wYk
M3XiR66UyHMD/k3xinZbI5HnBji9NGzcvkEizw24FJmtOr9FIs8NiLxn4fB8
u0SeGxAaVsc9ZadEnhtQ5rbLUbVHIs8NWHgyWttmv0SeGxDHJ221PiSR5wZ0
q1kW63pMIs8NsLJul7rupESeG9BFvSX66FmJPDdg5VHzlXcuSuS50g/LcQVf
rkrkuQHbtAX9i0Ik8lzZH82AsXXCJfJcqWfPoT2635HIcyW/6WY/Rj+QyHMD
ajjLk9weS+S5AUPjC4K3PJPIcwPmrakTHvxSIs8NWB+1+uC9NxJ5bkBGh9Ej
v76XyHMlX9WRqILPEnluwPgLvrVqxknkuQFFw7p37PRTIs+NCC05X3NYkkSe
GzHstclTl1SJPDeCj1g33PuvRJ4bYRdc58C+HIk8N0IY9+fWtQKJPDcidV3t
0y9KJPLciEEvQ6YlVkjkuRG13vxKq+Ak8tyIt5W3B9eXJfJc+f/RhHndtBJ5
bkTwkjcuI4wSeW6EyzCrdq61ZPLciGMLn0asrCeT50bYy8ua7W0kk+dG7NUs
GHexqUyeGzHT7Yn9o5YyeW4Eo97X9ltbmTw3Yt758qhcM5k8N+K0VKOPtotM
nhux627aihb/yOS5Ecumndneu5dMnhuxf67TPNt+MnluRH/LtqazBsrkuRLf
sskR78Eyea68f3JS5p5hMnluRO6xohrnbWTy3IgWow3cPVuZPDdCuh36+L2d
TJ4bseqr7JDmIJPnRgzZb3qHmSyT50Y0vW3MrjNNJs+Nyv1aUNhhhkyeG5Hc
PT3GYo5MnhuR8lL2tJsvk+dGDJ/hkjV7sUyeG2E1p3Zf76Uyea7Ub0jPCf5e
MnluRPPhCYNPecvkuRGRoR2EW+tk8tyI+NBOAdGbZPLciPpz2ML4rTJ5boTn
xzsdc3fI5LkRG4tX9JD8ZfJcma9btrr6gTJ5bkSftPE3zQ7I5LkRUaNP/TPg
iEyeG3Hu0LiNtidk8lypl4fXaZfTMnmu/L5L54Me52Xy3Ai/5K0umy/L5LkR
7ILgsn3XZfLcCNcpu+ecC5PJc6W/6fPP/fefTJ4b8WTWqIgXd2Xy3IiHOUNP
fIuUyXNlno94TMp4IpPnRoz1Tk0ufy6T50bsW3N/qCFGJs+V/dmmX9EkVibP
lXp6/lnX+aNMnhtxUpo1ecBXmTw34k7aCc2oeJk8r2E7L+aKr9MvGf8DcoVc
tg==
       "]],
      FontSize->14]}}, {}},
  AspectRatio->NCache[GoldenRatio^(-1), 0.6180339887498948],
  Axes->{True, True},
  AxesLabel->{None, None},
  AxesOrigin->{0.9894531249999998, 0},
  BaseStyle->{FontFamily -> "Times", FontSize -> 14},
  DisplayFunction->Identity,
  Frame->{{False, False}, {False, False}},
  FrameLabel->{{None, None}, {None, None}},
  FrameTicks->{{Automatic, Automatic}, {Automatic, Automatic}},
  GridLines->{None, None},
  GridLinesStyle->Directive[
    GrayLevel[0.5, 0.4]],
  ImagePadding->All,
  Method->{"CoordinatesToolOptions" -> {"DisplayFunction" -> ({
        (Part[{{Identity, Identity}, {Identity, Identity}}, 1, 2][#]& )[
         Part[#, 1]], 
        (Part[{{Identity, Identity}, {Identity, Identity}}, 2, 2][#]& )[
         Part[#, 2]]}& ), "CopiedValueFunction" -> ({
        (Part[{{Identity, Identity}, {Identity, Identity}}, 1, 2][#]& )[
         Part[#, 1]], 
        (Part[{{Identity, Identity}, {Identity, Identity}}, 2, 2][#]& )[
         Part[#, 2]]}& )}},
  PlotRange->{{1.005, 2.}, {0, 1.4890875690579355`}},
  PlotRangeClipping->True,
  PlotRangePadding->{{
     Scaled[0.02], 
     Scaled[0.02]}, {
     Scaled[0.02], 
     Scaled[0.05]}},
  Ticks->{Automatic, Automatic}]], "Output",
 CellChangeTimes->{{3.693828517663017*^9, 3.693828534424693*^9}, 
   3.69382856659791*^9, {3.693828754539702*^9, 3.6938287649957476`*^9}, 
   3.6938288221834655`*^9, 3.6938288536396112`*^9, 3.693828990551301*^9, 
   3.693831866760893*^9, 3.6938949723211584`*^9, 3.6941791875114574`*^9, 
   3.6943266191890574`*^9, 3.694327209885057*^9, 3.6943277632078753`*^9, 
   3.6943287465107327`*^9, 3.694333706341666*^9, 3.694337762042196*^9, {
   3.6943388372097015`*^9, 3.694338844814462*^9}, 3.694339619199893*^9, 
   3.694419877605998*^9, 3.6944265169048166`*^9, 3.694498657657061*^9, 
   3.694502434750733*^9, 3.6954585551186657`*^9, 3.695460377632899*^9}]
}, Open  ]]
},
WindowSize->{1920, 998},
WindowMargins->{{-8, Automatic}, {Automatic, -8}},
FrontEndVersion->"10.4 for Microsoft Windows (64-bit) (April 11, 2016)",
StyleDefinitions->"Default.nb"
]
(* End of Notebook Content *)

(* Internal cache information *)
(*CellTagsOutline
CellTagsIndex->{}
*)
(*CellTagsIndex
CellTagsIndex->{}
*)
(*NotebookFileOutline
Notebook[{
Cell[558, 20, 2138, 45, 312, "Input"],
Cell[2699, 67, 265, 6, 52, "Input"],
Cell[2967, 75, 1568, 32, 92, "Input"],
Cell[4538, 109, 237, 6, 31, "Input"],
Cell[4778, 117, 1496, 44, 132, "Input"],
Cell[6277, 163, 1494, 34, 72, "Input"],
Cell[7774, 199, 5459, 147, 111, "Input"],
Cell[CellGroupData[{
Cell[13258, 350, 728, 18, 72, "Input"],
Cell[13989, 370, 3381, 65, 46, "Output"],
Cell[17373, 437, 3320, 62, 46, "Output"]
}, Open  ]],
Cell[20708, 502, 244, 6, 31, "Input"],
Cell[20955, 510, 2024, 61, 112, "Input"],
Cell[22982, 573, 547, 17, 52, "Input"],
Cell[23532, 592, 244, 6, 31, "Input"],
Cell[23779, 600, 547, 18, 54, "Input"],
Cell[24329, 620, 2745, 74, 152, "Input"],
Cell[27077, 696, 1328, 35, 112, "Input"],
Cell[CellGroupData[{
Cell[28430, 735, 4597, 114, 103, "Input"],
Cell[33030, 851, 1161, 27, 49, "Output"],
Cell[34194, 880, 1268, 31, 50, "Output"]
}, Open  ]],
Cell[35477, 914, 605, 16, 52, "Input"],
Cell[36085, 932, 326, 6, 31, "Input"],
Cell[36414, 940, 1204, 32, 52, "Input"],
Cell[CellGroupData[{
Cell[37643, 976, 488, 11, 31, "Input"],
Cell[38134, 989, 16722, 286, 242, "Output"]
}, Open  ]],
Cell[54871, 1278, 1256, 32, 52, "Input"],
Cell[CellGroupData[{
Cell[56152, 1314, 438, 10, 31, "Input"],
Cell[56593, 1326, 16514, 282, 238, "Output"]
}, Open  ]],
Cell[73122, 1611, 1282, 33, 52, "Input"],
Cell[CellGroupData[{
Cell[74429, 1648, 484, 11, 31, "Input"],
Cell[74916, 1661, 16820, 287, 247, "Output"]
}, Open  ]],
Cell[91751, 1951, 1306, 33, 52, "Input"],
Cell[CellGroupData[{
Cell[93082, 1988, 627, 13, 52, "Input"],
Cell[93712, 2003, 16483, 282, 240, "Output"]
}, Open  ]]
}
]
*)
