# Supplementary material for: Comparing the direct normal form and multiple scales methods through frequency detuning
Source: Nonlinear Dyn. 2018 Sep 14;94(4):2919–35. doi: 10.1007/s11071-018-4534-1 (PMC6404644; doi:10.1007/s11071-018-4534-1)
Supplement: Supplementary file 2 — Supplementary material 2 (nb 112 KB) [file 11071_2018_4534_MOESM2_ESM.nb]

(* Content-type: application/vnd.wolfram.mathematica *)

(*** Wolfram Notebook File ***)
(* http://www.wolfram.com/nb *)

(* CreatedBy='Mathematica 10.4' *)

(*CacheID: 234*)
(* Internal cache information:
NotebookFileLineBreakTest
NotebookFileLineBreakTest
NotebookDataPosition[       158,          7]
NotebookDataLength[    112313,       2327]
NotebookOptionsPosition[    110584,       2270]
NotebookOutlinePosition[    110928,       2285]
CellTagsIndexPosition[    110885,       2282]
WindowFrame->Normal*)

(* Beginning of Notebook Content *)
Notebook[{
Cell[BoxData[
 RowBox[{"(*", "\[IndentingNewLine]", " ", 
  RowBox[{
  "Frequency", " ", "tuning", " ", "the", " ", "multiple", " ", "scales", " ",
    "and", " ", "normal", " ", "form", " ", "techniques", " ", "for", " ", 
   "improved", " ", "accuracy", "\[IndentingNewLine]", "\[IndentingNewLine]", 
   "Nonlinear", " ", "Dynamics", "\[IndentingNewLine]", "\[IndentingNewLine]", 
   RowBox[{"A", ".", "J", ".", " ", "Elliott"}], " ", 
   RowBox[{"(", "a", ")"}], 
   RowBox[{"(*", 
    RowBox[{")", ",", " ", 
     RowBox[{
      RowBox[{"A", ".", "Cammarano"}], " ", 
      RowBox[{"(", "a", ")"}]}], ",", " ", 
     RowBox[{
      RowBox[{"S", ".", "A", ".", " ", "Neild"}], " ", 
      RowBox[{"(", "b", ")"}]}], ",", " ", 
     RowBox[{
      RowBox[{"T", ".", "L", ".", " ", "Hill"}], " ", 
      RowBox[{"(", "b", ")"}]}], ",", " ", 
     RowBox[{
      RowBox[{"D", ".", "J", ".", " ", "Wagg"}], " ", 
      RowBox[{"(", "c", ")"}], "\[IndentingNewLine]", " ", 
      "\[IndentingNewLine]", 
      RowBox[{"(", "a", ")"}], " ", "School", " ", "of", " ", "Engineering"}],
      ",", " ", 
     RowBox[{"University", " ", "of", " ", "Glasgow"}], ",", " ", "Glasgow", 
     ",", " ", 
     RowBox[{"G12", " ", "8", "QQ"}], ",", " ", 
     RowBox[{"UK", "\[IndentingNewLine]", "\[IndentingNewLine]", 
      RowBox[{"(", "b", ")"}], " ", "Department", " ", "of", " ", 
      "Mechanical", " ", "Engineering"}], ",", " ", 
     RowBox[{"University", " ", "of", " ", "Bristol"}], ",", " ", 
     RowBox[{"BS8", " ", "1", "TR"}], ",", " ", 
     RowBox[{"UK", "\[IndentingNewLine]", "\[IndentingNewLine]", 
      RowBox[{"(", "c", ")"}], " ", "Department", " ", "of", " ", 
      "Mechanical", " ", "Engineering"}], ",", " ", 
     RowBox[{"University", " ", "of", " ", "Sheffield"}], ",", " ", 
     RowBox[{"S1", " ", "3", "JD"}], ",", " ", "UK", "\[IndentingNewLine]", 
     "\[IndentingNewLine]", 
     RowBox[{"(*", 
      RowBox[{")", " ", 
       RowBox[{"a", ".", "elliott"}], 
       RowBox[{
        RowBox[{".1", "@", "research"}], ".", "gla", ".", "ac", ".", "uk"}]}],
       "\[IndentingNewLine]", "*)"}]}]}]}]}]], "Input",
 CellChangeTimes->{{3.710566665704512*^9, 3.710566668169759*^9}, {
  3.710567074171355*^9, 3.710567074299368*^9}, {3.7105671165555925`*^9, 
  3.7105673125651917`*^9}}],

Cell[CellGroupData[{

Cell[BoxData[{
 RowBox[{"dir", "=", 
  RowBox[{"NotebookDirectory", "[", "]"}]}], "\[IndentingNewLine]", 
 RowBox[{"SetDirectory", "[", "dir", "]"}]}], "Input"],

Cell[BoxData["\<\"C:\\\\Users\\\\2154266E\\\\Documents\\\\Approximation \
Comparison\\\\Backbone Curves\\\\Detuning\\\\Mathematica Scripts\\\\\"\>"], \
"Output",
 CellChangeTimes->{
  3.670838237287266*^9, 3.670905510956947*^9, 3.670905546745921*^9, 
   3.670909560715189*^9, 3.670909732133189*^9, 3.670929693292344*^9, 
   3.671278369399258*^9, 3.671338321325622*^9, 3.6713420879785814`*^9, 
   3.6713537761081066`*^9, 3.6713593286033063`*^9, 3.6713615885725822`*^9, 
   3.6714502954543724`*^9, 3.6717719892460413`*^9, 3.6717742068288784`*^9, 
   3.671776995218264*^9, 3.6717936637758036`*^9, 3.671947805624234*^9, 
   3.6719511104606905`*^9, 3.6761796531140547`*^9, 3.676191964840003*^9, {
   3.676192718227429*^9, 3.67619275104471*^9}, 3.676192893686973*^9, {
   3.6762630365538993`*^9, 3.676263056212797*^9}, 3.6911482787189827`*^9, 
   3.6911485276888123`*^9, 3.691154042634392*^9, {3.691154143050349*^9, 
   3.691154159302724*^9}, 3.691154195053376*^9, 3.691154233133376*^9, 
   3.691154387513376*^9, 3.691154473206376*^9, 3.691227806347361*^9, 
   3.6912278600167274`*^9, {3.691231022689977*^9, 3.6912310478654947`*^9}, 
   3.69123208117482*^9, 3.6912321197996817`*^9, 3.691234327615451*^9, 
   3.691234397962485*^9, 3.6912344322559137`*^9, 3.6912359579344664`*^9, 
   3.6912367815508204`*^9, 3.691237102720934*^9, 3.6912371430309644`*^9, 
   3.691238111489817*^9, 3.691238161316764*^9, 3.69123820658029*^9, 
   3.691238267255357*^9, 3.6912383169963303`*^9, 3.6912383564772778`*^9, 
   3.6912387281655135`*^9, 3.6912397353974123`*^9, 3.6912402013713646`*^9, 
   3.6912402597442017`*^9, 3.691240709652192*^9, {3.691240761520816*^9, 
   3.691240778093501*^9}, 3.6912409919506245`*^9, 3.6913006782284393`*^9, 
   3.6913037034374304`*^9, 3.691303903089431*^9, 3.6913039413644304`*^9, 
   3.6913044345147767`*^9, 3.6913045228566103`*^9, {3.691304570310355*^9, 
   3.691304590519376*^9}, {3.6913046760569286`*^9, 3.691304685544877*^9}, 
   3.6913047420194273`*^9, {3.691304840646427*^9, 3.691304853136427*^9}, 
   3.6913052831032343`*^9, 3.69130585991891*^9, 3.691307146550817*^9, 
   3.6913073949068747`*^9, 3.691307433151808*^9, 3.691307520294937*^9, 
   3.691307573410867*^9, 3.691307606747865*^9, 3.691307763817972*^9, {
   3.6913078100771646`*^9, 3.69130783805976*^9}, 3.691307870435234*^9, {
   3.6913079183068066`*^9, 3.691307951822508*^9}, 3.6913079833468113`*^9, 
   3.691308220146169*^9, {3.691311588433377*^9, 3.691311634025878*^9}, {
   3.6913121383903093`*^9, 3.6913121586103306`*^9}, 3.6913123183802357`*^9, 
   3.691312833716773*^9, 3.691314393271158*^9, 3.691314473267158*^9, 
   3.691314505370158*^9, 3.691314542470158*^9, 3.691314685179158*^9, {
   3.6913147869741583`*^9, 3.691314802771158*^9}, 3.6913151879411583`*^9, {
   3.691315330124158*^9, 3.691315395643219*^9}, {3.6913156820798597`*^9, 
   3.6913157366373153`*^9}, {3.6913157720368547`*^9, 3.6913157821598673`*^9}, 
   3.6913158577674274`*^9, 3.6913223809712925`*^9, 3.692444849247672*^9, 
   3.6925135266741457`*^9, {3.6925189379697275`*^9, 3.6925189796979*^9}, 
   3.6925193315820847`*^9, 3.6925245206115575`*^9, {3.692525263805865*^9, 
   3.6925253038538694`*^9}, 3.6925255759360743`*^9, 3.6925267478532543`*^9, 
   3.692526880482237*^9, 3.6925279772981963`*^9, 3.6925301243133507`*^9, 
   3.692530578173272*^9, {3.69253144402182*^9, 3.6925314708018208`*^9}, 
   3.6925315086768208`*^9, 3.6925324280512505`*^9, 3.692533139371375*^9, 
   3.6925332708665237`*^9, 3.692533619513385*^9, 3.6925999787218075`*^9, 
   3.6926124200864577`*^9, 3.692613747474242*^9, 3.6926138976442695`*^9, 
   3.692615712687679*^9, 3.6926162202880826`*^9, 3.69261951480258*^9, 
   3.69261978783488*^9, 3.6926199544065356`*^9, 3.692620082220225*^9, 
   3.692620289933451*^9, 3.6926211183905344`*^9, 3.692621172704965*^9, 
   3.69268258007594*^9, 3.6929558803462143`*^9, 3.692956270498214*^9, 
   3.692958393269557*^9, 3.692958855234557*^9, 3.6937309445381465`*^9, 
   3.695458432272382*^9, 3.7034861977885847`*^9}],

Cell[BoxData["\<\"C:\\\\Users\\\\2154266E\\\\Documents\\\\Approximation \
Comparison\\\\Backbone Curves\\\\Detuning\\\\Mathematica Scripts\"\>"], \
"Output",
 CellChangeTimes->{
  3.670838237287266*^9, 3.670905510956947*^9, 3.670905546745921*^9, 
   3.670909560715189*^9, 3.670909732133189*^9, 3.670929693292344*^9, 
   3.671278369399258*^9, 3.671338321325622*^9, 3.6713420879785814`*^9, 
   3.6713537761081066`*^9, 3.6713593286033063`*^9, 3.6713615885725822`*^9, 
   3.6714502954543724`*^9, 3.6717719892460413`*^9, 3.6717742068288784`*^9, 
   3.671776995218264*^9, 3.6717936637758036`*^9, 3.671947805624234*^9, 
   3.6719511104606905`*^9, 3.6761796531140547`*^9, 3.676191964840003*^9, {
   3.676192718227429*^9, 3.67619275104471*^9}, 3.676192893686973*^9, {
   3.6762630365538993`*^9, 3.676263056212797*^9}, 3.6911482787189827`*^9, 
   3.6911485276888123`*^9, 3.691154042634392*^9, {3.691154143050349*^9, 
   3.691154159302724*^9}, 3.691154195053376*^9, 3.691154233133376*^9, 
   3.691154387513376*^9, 3.691154473206376*^9, 3.691227806347361*^9, 
   3.6912278600167274`*^9, {3.691231022689977*^9, 3.6912310478654947`*^9}, 
   3.69123208117482*^9, 3.6912321197996817`*^9, 3.691234327615451*^9, 
   3.691234397962485*^9, 3.6912344322559137`*^9, 3.6912359579344664`*^9, 
   3.6912367815508204`*^9, 3.691237102720934*^9, 3.6912371430309644`*^9, 
   3.691238111489817*^9, 3.691238161316764*^9, 3.69123820658029*^9, 
   3.691238267255357*^9, 3.6912383169963303`*^9, 3.6912383564772778`*^9, 
   3.6912387281655135`*^9, 3.6912397353974123`*^9, 3.6912402013713646`*^9, 
   3.6912402597442017`*^9, 3.691240709652192*^9, {3.691240761520816*^9, 
   3.691240778093501*^9}, 3.6912409919506245`*^9, 3.6913006782284393`*^9, 
   3.6913037034374304`*^9, 3.691303903089431*^9, 3.6913039413644304`*^9, 
   3.6913044345147767`*^9, 3.6913045228566103`*^9, {3.691304570310355*^9, 
   3.691304590519376*^9}, {3.6913046760569286`*^9, 3.691304685544877*^9}, 
   3.6913047420194273`*^9, {3.691304840646427*^9, 3.691304853136427*^9}, 
   3.6913052831032343`*^9, 3.69130585991891*^9, 3.691307146550817*^9, 
   3.6913073949068747`*^9, 3.691307433151808*^9, 3.691307520294937*^9, 
   3.691307573410867*^9, 3.691307606747865*^9, 3.691307763817972*^9, {
   3.6913078100771646`*^9, 3.69130783805976*^9}, 3.691307870435234*^9, {
   3.6913079183068066`*^9, 3.691307951822508*^9}, 3.6913079833468113`*^9, 
   3.691308220146169*^9, {3.691311588433377*^9, 3.691311634025878*^9}, {
   3.6913121383903093`*^9, 3.6913121586103306`*^9}, 3.6913123183802357`*^9, 
   3.691312833716773*^9, 3.691314393271158*^9, 3.691314473267158*^9, 
   3.691314505370158*^9, 3.691314542470158*^9, 3.691314685179158*^9, {
   3.6913147869741583`*^9, 3.691314802771158*^9}, 3.6913151879411583`*^9, {
   3.691315330124158*^9, 3.691315395643219*^9}, {3.6913156820798597`*^9, 
   3.6913157366373153`*^9}, {3.6913157720368547`*^9, 3.6913157821598673`*^9}, 
   3.6913158577674274`*^9, 3.6913223809712925`*^9, 3.692444849247672*^9, 
   3.6925135266741457`*^9, {3.6925189379697275`*^9, 3.6925189796979*^9}, 
   3.6925193315820847`*^9, 3.6925245206115575`*^9, {3.692525263805865*^9, 
   3.6925253038538694`*^9}, 3.6925255759360743`*^9, 3.6925267478532543`*^9, 
   3.692526880482237*^9, 3.6925279772981963`*^9, 3.6925301243133507`*^9, 
   3.692530578173272*^9, {3.69253144402182*^9, 3.6925314708018208`*^9}, 
   3.6925315086768208`*^9, 3.6925324280512505`*^9, 3.692533139371375*^9, 
   3.6925332708665237`*^9, 3.692533619513385*^9, 3.6925999787218075`*^9, 
   3.6926124200864577`*^9, 3.692613747474242*^9, 3.6926138976442695`*^9, 
   3.692615712687679*^9, 3.6926162202880826`*^9, 3.69261951480258*^9, 
   3.69261978783488*^9, 3.6926199544065356`*^9, 3.692620082220225*^9, 
   3.692620289933451*^9, 3.6926211183905344`*^9, 3.692621172704965*^9, 
   3.69268258007594*^9, 3.6929558803462143`*^9, 3.692956270498214*^9, 
   3.692958393269557*^9, 3.692958855234557*^9, 3.6937309445381465`*^9, 
   3.695458432272382*^9, 3.703486197792585*^9}]
}, Open  ]],

Cell[BoxData[{
 RowBox[{"ClearAll", "[", 
  RowBox[{
  "wn1", ",", "wn2", ",", "m", ",", "\[Kappa]", ",", "wr", ",", "A1", ",", 
   "A2", ",", "x1", ",", "x2", ",", "ddx1", ",", "ddx2", ",", "k1", ",", "k2",
    ",", "q1", ",", "q2", ",", "c1", ",", "c2", ",", "dx1", ",", "dx2", ",", 
   "\[Zeta]", ",", "P1", ",", "P2"}], "]"}], "\[IndentingNewLine]", 
 RowBox[{"ClearAll", "[", 
  RowBox[{
  "x", ",", "q", ",", "x10", ",", "x20", ",", "x11", ",", "x21", ",", "U1", 
   ",", "U2", ",", "U10", ",", "U20", ",", "a1", ",", "a2", ",", "ddx1", ",", 
   "ddx2", ",", "q1", ",", "q2", ",", "k1", ",", "k2", ",", "q10", ",", 
   "q20"}], "]"}], "\n", 
 RowBox[{"ClearAll", "[", 
  RowBox[{
  "A1", ",", "A2", ",", "A1bar", ",", "A2bar", ",", "up", ",", "um", ",", 
   "eom", ",", "EOM", ",", "k"}], "]"}], "\n", 
 RowBox[{"ClearAll", "[", 
  RowBox[{
  "\[Kappa]1", ",", "\[Kappa]2", ",", "wr", ",", "wn1", ",", "wn2", ",", "m", 
   ",", "\[Sigma]1", ",", "\[Sigma]2"}], "]"}], "\[IndentingNewLine]", 
 RowBox[{"ClearAll", "[", 
  RowBox[{
  "X0", ",", "X1", ",", "a", ",", "A", ",", "\[Phi]", ",", "\[Alpha]", ",", 
   "\[Tau]", ",", "T", ",", "\[Omega]n", ",", "\[Omega]r", ",", "xMat", ",", 
   "u1m", ",", "u1p", ",", "u2m", ",", "u2p", ",", "\[Beta]", ",", "\[Phi]1", 
   ",", "\[Phi]2", ",", "X10", ",", "X20", ",", "X11", ",", "X21", ",", 
   "\[Delta]1", ",", "\[Delta]2", ",", "\[Delta]", ",", "\[Omega]r1", ",", 
   "\[Omega]r2", ",", "\[Gamma]"}], "]"}]}], "Input",
 CellChangeTimes->{{3.6911335455189676`*^9, 3.6911335695773735`*^9}, {
  3.691148511399927*^9, 3.691148512403228*^9}, {3.6912278275614824`*^9, 
  3.691227842523978*^9}, {3.6912310042501335`*^9, 3.6912310045721655`*^9}, {
  3.6912310430540133`*^9, 3.691231045037212*^9}, {3.6912343933010187`*^9, 
  3.691234430294718*^9}, {3.691311542911377*^9, 3.691311549727377*^9}, {
  3.6924391047993097`*^9, 3.69243912071131*^9}, {3.692530471871643*^9, 
  3.6925304721106663`*^9}, {3.6929563494792137`*^9, 3.6929563497732143`*^9}, {
  3.6929579703178034`*^9, 3.692958007505644*^9}, {3.692958225623189*^9, 
  3.6929582273566685`*^9}}],

Cell[BoxData[
 RowBox[{
  RowBox[{"(*", 
   RowBox[{"Implement", " ", "solutions", " ", "to", " ", 
    RowBox[{"\[Epsilon]", "^", "0"}], " ", "equations"}], "*)"}], 
  "\[IndentingNewLine]", 
  RowBox[{
   RowBox[{
    RowBox[{"X10", "[", 
     RowBox[{"\[Tau]_", ",", "T_"}], "]"}], ":=", 
    RowBox[{
     RowBox[{"a1", "[", "T", "]"}], 
     RowBox[{"Cos", "[", 
      RowBox[{"\[Tau]", "+", 
       RowBox[{"\[Phi]1", "[", "T", "]"}]}], "]"}]}]}], "\[IndentingNewLine]", 
   RowBox[{
    RowBox[{"X20", "[", 
     RowBox[{"\[Tau]_", ",", "T_"}], "]"}], ":=", 
    RowBox[{
     RowBox[{"a2", "[", "T", "]"}], 
     RowBox[{"Cos", "[", 
      RowBox[{"\[Tau]", "+", 
       RowBox[{"\[Phi]2", "[", "T", "]"}]}], "]"}]}]}]}]}]], "Input",
 CellChangeTimes->{{3.691228391022221*^9, 3.6912284121092215`*^9}, {
  3.691239878140955*^9, 3.6912399011355534`*^9}, {3.6913073823053184`*^9, 
  3.6913073837782016`*^9}, {3.6913074902060204`*^9, 3.691307492237238*^9}, {
  3.6913076890705547`*^9, 3.6913076902699146`*^9}, {3.691314374702158*^9, 
  3.691314376269158*^9}}],

Cell[BoxData[
 RowBox[{"(*", 
  RowBox[{
   RowBox[{"STEP", " ", 
    SubscriptBox["1", "MS"]}], ":"}], "*)"}]], "Input",
 CellChangeTimes->{{3.6986589841218567`*^9, 3.6986589854339876`*^9}}],

Cell[BoxData[
 RowBox[{
  RowBox[{"(*", 
   RowBox[{
    RowBox[{
    "Express", " ", "equations", " ", "of", " ", "motion", " ", "in", " ", 
     "terms", " ", "of", " ", "zeroth"}], "-", 
    RowBox[{"order", " ", "solutions"}]}], "*)"}], "\[IndentingNewLine]", 
  RowBox[{
   RowBox[{
    RowBox[{"resParts1", " ", "=", 
     RowBox[{"{", 
      RowBox[{
       RowBox[{"Cos", "[", 
        RowBox[{"\[Tau]", "+", 
         RowBox[{"\[Phi]1", "[", "T", "]"}]}], "]"}], ",", 
       RowBox[{"Sin", "[", 
        RowBox[{"\[Tau]", "+", 
         RowBox[{"\[Phi]1", "[", "T", "]"}]}], "]"}], ",", 
       RowBox[{"Cos", "[", 
        RowBox[{"\[Tau]", "+", 
         RowBox[{"2", " ", 
          RowBox[{"\[Phi]1", "[", "T", "]"}]}], "-", 
         RowBox[{"\[Phi]2", "[", "T", "]"}]}], "]"}], ",", 
       RowBox[{"Cos", "[", 
        RowBox[{"\[Tau]", "-", 
         RowBox[{"\[Phi]1", "[", "T", "]"}], "+", 
         RowBox[{"2", " ", 
          RowBox[{"\[Phi]2", "[", "T", "]"}]}]}], "]"}]}], "}"}]}], ";"}], 
   "\[IndentingNewLine]", 
   RowBox[{
    RowBox[{"resParts2", " ", "=", 
     RowBox[{"{", 
      RowBox[{
       RowBox[{"Cos", "[", 
        RowBox[{"\[Tau]", "+", 
         RowBox[{"\[Phi]2", "[", "T", "]"}]}], "]"}], ",", 
       RowBox[{"Sin", "[", 
        RowBox[{"\[Tau]", "+", 
         RowBox[{"\[Phi]2", "[", "T", "]"}]}], "]"}], ",", 
       RowBox[{"Cos", "[", 
        RowBox[{"\[Tau]", "+", 
         RowBox[{"2", " ", 
          RowBox[{"\[Phi]2", "[", "T", "]"}]}], "-", 
         RowBox[{"\[Phi]1", "[", "T", "]"}]}], "]"}], ",", 
       RowBox[{"Cos", "[", 
        RowBox[{"\[Tau]", "-", 
         RowBox[{"\[Phi]2", "[", "T", "]"}], "+", 
         RowBox[{"2", " ", 
          RowBox[{"\[Phi]1", "[", "T", "]"}]}]}], "]"}]}], "}"}]}], ";"}], 
   "\[IndentingNewLine]", 
   RowBox[{
    RowBox[{"mainEq1", "=", 
     RowBox[{"Collect", "[", 
      RowBox[{
       RowBox[{"TrigReduce", "[", 
        RowBox[{"Expand", "[", 
         RowBox[{
          RowBox[{
           RowBox[{
            RowBox[{"\[Omega]n1", "^", "2"}], " ", 
            RowBox[{"D", "[", 
             RowBox[{
              RowBox[{"D", "[", 
               RowBox[{
                RowBox[{"X11", "[", 
                 RowBox[{"\[Tau]", ",", "T"}], "]"}], ",", "\[Tau]"}], "]"}], 
              ",", "\[Tau]"}], "]"}]}], "+", 
           RowBox[{
            RowBox[{"\[Omega]n1", "^", "2"}], " ", 
            RowBox[{"X11", "[", 
             RowBox[{"\[Tau]", ",", "T"}], "]"}]}]}], "\[Equal]", 
          RowBox[{
           RowBox[{
            RowBox[{"-", "2"}], "\[Omega]n1", " ", 
            RowBox[{"D", "[", 
             RowBox[{
              RowBox[{"D", "[", 
               RowBox[{
                RowBox[{"X10", "[", 
                 RowBox[{"\[Tau]", ",", "T"}], "]"}], ",", "\[Tau]"}], "]"}], 
              ",", "T"}], "]"}]}], "-", 
           RowBox[{
            RowBox[{"(", 
             RowBox[{"\[Alpha]1", " ", "/", "2"}], ")"}], 
            RowBox[{
             RowBox[{"(", 
              RowBox[{
               RowBox[{"X10", "[", 
                RowBox[{"\[Tau]", ",", "T"}], "]"}], "+", 
               RowBox[{"X20", "[", 
                RowBox[{"\[Tau]", ",", "T"}], "]"}]}], ")"}], "^", 
             "3"}]}]}]}], "]"}], "]"}], ",", "resParts1"}], "]"}]}], ";"}], 
   "\[IndentingNewLine]", 
   RowBox[{
    RowBox[{"mainEq2", "=", 
     RowBox[{"Collect", "[", 
      RowBox[{
       RowBox[{"TrigReduce", "[", 
        RowBox[{"Expand", "[", 
         RowBox[{
          RowBox[{
           RowBox[{
            RowBox[{"\[Omega]n2", "^", "2"}], " ", 
            RowBox[{"D", "[", 
             RowBox[{
              RowBox[{"D", "[", 
               RowBox[{
                RowBox[{"X21", "[", 
                 RowBox[{"\[Tau]", ",", "T"}], "]"}], ",", "\[Tau]"}], "]"}], 
              ",", "\[Tau]"}], "]"}]}], "+", 
           RowBox[{
            RowBox[{"\[Omega]n2", "^", "2"}], " ", 
            RowBox[{"X21", "[", 
             RowBox[{"\[Tau]", ",", "T"}], "]"}]}]}], "\[Equal]", 
          RowBox[{
           RowBox[{
            RowBox[{"-", "2"}], "\[Omega]n2", " ", 
            RowBox[{"D", "[", 
             RowBox[{
              RowBox[{"D", "[", 
               RowBox[{
                RowBox[{"X20", "[", 
                 RowBox[{"\[Tau]", ",", "T"}], "]"}], ",", "\[Tau]"}], "]"}], 
              ",", "T"}], "]"}]}], "-", 
           RowBox[{
            RowBox[{"(", 
             RowBox[{"\[Alpha]1", " ", "/", "2"}], ")"}], 
            RowBox[{"(", 
             RowBox[{
              RowBox[{
               RowBox[{"(", 
                RowBox[{
                 RowBox[{"X10", "[", 
                  RowBox[{"\[Tau]", ",", "T"}], "]"}], "+", 
                 RowBox[{"X20", "[", 
                  RowBox[{"\[Tau]", ",", "T"}], "]"}]}], ")"}], "^", "3"}], 
              "+", 
              RowBox[{"\[Beta]", " ", 
               RowBox[{
                RowBox[{"X20", "[", 
                 RowBox[{"\[Tau]", ",", "T"}], "]"}], "^", "3"}]}]}], 
             ")"}]}]}]}], "]"}], "]"}], ",", "resParts2"}], "]"}]}], 
    ";"}]}]}]], "Input",
 CellChangeTimes->{{3.6912284251642213`*^9, 3.6912284288922215`*^9}, {
   3.6912301456062775`*^9, 3.6912301598627033`*^9}, {3.691230232729989*^9, 
   3.691230300381754*^9}, {3.691230719744686*^9, 3.6912307268483963`*^9}, {
   3.6912308766143713`*^9, 3.6912310199487033`*^9}, {3.6912310986885767`*^9, 
   3.6912311046101685`*^9}, {3.691231140035711*^9, 3.6912311441461215`*^9}, {
   3.6912314215824046`*^9, 3.6912315243474045`*^9}, {3.6912315720714045`*^9, 
   3.6912315722804046`*^9}, {3.6912316271254044`*^9, 
   3.6912316402104044`*^9}, {3.6912317257912855`*^9, 
   3.6912318497786827`*^9}, {3.691231977736477*^9, 3.6912320759502974`*^9}, {
   3.691232171506852*^9, 3.6912322021799192`*^9}, {3.6912343132300124`*^9, 
   3.691234325317221*^9}, {3.6912355793806148`*^9, 3.691235582218899*^9}, {
   3.6912358106127357`*^9, 3.691235810805755*^9}, {3.691239728346002*^9, 
   3.6912397332729874`*^9}, {3.6912399579260225`*^9, 
   3.6912399861658463`*^9}, {3.691304566987023*^9, 3.6913046826045833`*^9}, {
   3.6913076924935813`*^9, 3.6913076993626413`*^9}, {3.691311560496377*^9, 
   3.6913115638233767`*^9}, {3.6913144215811577`*^9, 3.6913144609411583`*^9}, 
   3.691314801288158*^9, {3.6913151741471577`*^9, 3.6913151865151577`*^9}, {
   3.692432602356186*^9, 3.6924326109711857`*^9}, {3.6924327184327073`*^9, 
   3.6924327353535433`*^9}, {3.6924349218706207`*^9, 3.692434957838024*^9}, {
   3.692513522401947*^9, 3.692513523932947*^9}, {3.692514553530332*^9, 
   3.6925145551133323`*^9}, {3.692616169186083*^9, 3.6926161707370825`*^9}, {
   3.6926164032210827`*^9, 3.6926164058290825`*^9}, {3.692616497733083*^9, 
   3.6926165187350826`*^9}, {3.692956267785214*^9, 3.692956268546214*^9}, {
   3.692956415807214*^9, 3.692956416999214*^9}, {3.7034854270225153`*^9, 
   3.703485428236637*^9}}],

Cell[BoxData[
 RowBox[{
  RowBox[{"(*", 
   RowBox[{"Find", " ", "resonant", " ", "equations"}], "*)"}], 
  "\[IndentingNewLine]", 
  RowBox[{
   RowBox[{
    RowBox[{"nonResTerms", "=", 
     RowBox[{"{", 
      RowBox[{
       RowBox[{
        RowBox[{"Cos", "[", 
         RowBox[{
          RowBox[{"3", " ", "\[Tau]"}], "+", 
          RowBox[{"3", " ", 
           RowBox[{"\[Phi]1", "[", "T", "]"}]}]}], "]"}], "\[Rule]", "0"}], 
       ",", 
       RowBox[{
        RowBox[{"Cos", "[", 
         RowBox[{
          RowBox[{"3", " ", "\[Tau]"}], "+", 
          RowBox[{"3", " ", 
           RowBox[{"\[Phi]2", "[", "T", "]"}]}]}], "]"}], "\[Rule]", "0"}], 
       ",", 
       RowBox[{
        RowBox[{"Cos", "[", 
         RowBox[{
          RowBox[{"3", " ", "\[Tau]"}], "+", 
          RowBox[{"2", " ", 
           RowBox[{"\[Phi]1", "[", "T", "]"}]}], "+", 
          RowBox[{"\[Phi]2", "[", "T", "]"}]}], "]"}], "\[Rule]", "0"}], ",", 
       RowBox[{
        RowBox[{"Cos", "[", 
         RowBox[{
          RowBox[{"3", " ", "\[Tau]"}], "+", 
          RowBox[{"\[Phi]1", "[", "T", "]"}], "+", 
          RowBox[{"2", " ", 
           RowBox[{"\[Phi]2", "[", "T", "]"}]}]}], "]"}], "\[Rule]", "0"}], 
       ",", 
       RowBox[{
        RowBox[{"X11", "[", 
         RowBox[{"\[Tau]", ",", "T"}], "]"}], "\[Rule]", "0"}], ",", 
       RowBox[{
        RowBox[{
         SuperscriptBox["X11", 
          TagBox[
           RowBox[{"(", 
            RowBox[{"2", ",", "0"}], ")"}],
           Derivative],
          MultilineFunction->None], "[", 
         RowBox[{"\[Tau]", ",", "T"}], "]"}], "\[Rule]", "0"}], ",", 
       RowBox[{
        RowBox[{"X21", "[", 
         RowBox[{"\[Tau]", ",", "T"}], "]"}], "\[Rule]", "0"}], ",", 
       RowBox[{
        RowBox[{
         SuperscriptBox["X21", 
          TagBox[
           RowBox[{"(", 
            RowBox[{"2", ",", "0"}], ")"}],
           Derivative],
          MultilineFunction->None], "[", 
         RowBox[{"\[Tau]", ",", "T"}], "]"}], "\[Rule]", "0"}]}], "}"}]}], 
    ";"}], "\[IndentingNewLine]", 
   RowBox[{
    RowBox[{"resEq1", "=", 
     RowBox[{"Collect", "[", 
      RowBox[{
       RowBox[{
        RowBox[{"Collect", "[", 
         RowBox[{
          RowBox[{"mainEq1", "/.", "nonResTerms"}], ",", "resParts"}], "]"}], 
        "/.", 
        RowBox[{"{", 
         RowBox[{
          RowBox[{
           RowBox[{"\[Phi]2", "[", "T", "]"}], "\[Rule]", 
           RowBox[{"\[Phi]1", "[", "T", "]"}]}], ",", 
          RowBox[{
           RowBox[{
            RowBox[{"\[Phi]2", "'"}], "[", "T", "]"}], "\[Rule]", 
           RowBox[{
            RowBox[{"\[Phi]1", "'"}], "[", "T", "]"}]}]}], "}"}]}], ",", 
       "resParts"}], "]"}]}], ";"}], "\[IndentingNewLine]", 
   RowBox[{
    RowBox[{"resEq2", "=", 
     RowBox[{"Collect", "[", 
      RowBox[{
       RowBox[{
        RowBox[{"Collect", "[", 
         RowBox[{
          RowBox[{"mainEq2", "/.", "nonResTerms"}], ",", "resParts"}], "]"}], 
        "/.", 
        RowBox[{"{", 
         RowBox[{
          RowBox[{
           RowBox[{"\[Phi]1", "[", "T", "]"}], "\[Rule]", 
           RowBox[{"\[Phi]2", "[", "T", "]"}]}], ",", 
          RowBox[{
           RowBox[{
            RowBox[{"\[Phi]1", "'"}], "[", "T", "]"}], "\[Rule]", 
           RowBox[{
            RowBox[{"\[Phi]2", "'"}], "[", "T", "]"}]}]}], "}"}]}], ",", 
       "resParts"}], "]"}]}], ";"}]}]}]], "Input",
 CellChangeTimes->{{3.6912320883815403`*^9, 3.691232118029505*^9}, {
   3.691237092010863*^9, 3.691237097450407*^9}, {3.6912381004086013`*^9, 
   3.691238102729065*^9}, {3.6912402217914066`*^9, 3.6912402359188194`*^9}, {
   3.691303646636387*^9, 3.6913036495796814`*^9}, {3.691303699089431*^9, 
   3.6913037003344307`*^9}, {3.6913038503274307`*^9, 3.691303856101431*^9}, {
   3.691304501829508*^9, 3.6913045208574104`*^9}, {3.691307424842826*^9, 
   3.6913074310685587`*^9}, {3.6913075375621157`*^9, 
   3.6913076039780345`*^9}, {3.6913077038749943`*^9, 
   3.6913077070269403`*^9}, {3.691311630702545*^9, 3.691311631488624*^9}, {
   3.6913156797626286`*^9, 3.6913157343080826`*^9}, {3.6924333865274625`*^9, 
   3.692433435269209*^9}, {3.6924335057903104`*^9, 3.692433508002753*^9}, {
   3.6924344697025347`*^9, 3.6924344789255347`*^9}, 3.692434902498558*^9, 
   3.692435695368841*^9, {3.6925145415965242`*^9, 3.6925145427276373`*^9}, {
   3.692514600200332*^9, 3.6925146617963324`*^9}, 3.692514723970332*^9, {
   3.692515734263625*^9, 3.692515796906188*^9}, {3.692518776989631*^9, 
   3.6925187905419865`*^9}, {3.692519308819809*^9, 3.692519314844411*^9}, {
   3.692519441113037*^9, 3.6925194658815136`*^9}, {3.692616174785083*^9, 
   3.6926161754090824`*^9}, {3.6926164206590824`*^9, 3.692616432417083*^9}, {
   3.6926165280943193`*^9, 3.692616572335743*^9}, {3.692956370988214*^9, 
   3.692956378956214*^9}, {3.6929564330042143`*^9, 3.692956446904214*^9}, {
   3.692956521956214*^9, 3.692956523605214*^9}, {3.692957596365634*^9, 
   3.6929575965556717`*^9}, {3.692957631776715*^9, 3.692957632927945*^9}, {
   3.7034848683236513`*^9, 3.7034848914759665`*^9}, {3.7034854590057135`*^9, 
   3.7034854597237854`*^9}, {3.7034854926880817`*^9, 3.703485496655478*^9}}],

Cell[CellGroupData[{

Cell[BoxData[
 RowBox[{
  RowBox[{"(*", 
   RowBox[{
   "Collect", " ", "and", " ", "simplify", " ", "resonant", " ", "terms"}], 
   "*)"}], "\[IndentingNewLine]", 
  RowBox[{
   RowBox[{
    RowBox[{"resParts1", " ", "=", 
     RowBox[{"{", 
      RowBox[{
       RowBox[{"Cos", "[", 
        RowBox[{"\[Tau]", "+", 
         RowBox[{"\[Phi]1", "[", "T", "]"}]}], "]"}], ",", 
       RowBox[{"Sin", "[", 
        RowBox[{"\[Tau]", "+", 
         RowBox[{"\[Phi]1", "[", "T", "]"}]}], "]"}]}], "}"}]}], ";"}], 
   "\[IndentingNewLine]", 
   RowBox[{
    RowBox[{"resParts2", "=", 
     RowBox[{"{", 
      RowBox[{
       RowBox[{"Cos", "[", 
        RowBox[{"\[Tau]", "+", 
         RowBox[{"\[Phi]2", "[", "T", "]"}]}], "]"}], ",", 
       RowBox[{"Sin", "[", 
        RowBox[{"\[Tau]", "+", 
         RowBox[{"\[Phi]2", "[", "T", "]"}]}], "]"}]}], "}"}]}], ";"}], 
   "\[IndentingNewLine]", 
   RowBox[{"(*", 
    RowBox[{"Solve", " ", "for", " ", "amplitude"}], "*)"}], 
   "\[IndentingNewLine]", 
   RowBox[{
    RowBox[{"a1Solve", "=", 
     RowBox[{"DSolve", "[", 
      RowBox[{
       RowBox[{"{", 
        RowBox[{
         RowBox[{
          RowBox[{"Coefficient", "[", 
           RowBox[{
            RowBox[{"resEq1", "[", 
             RowBox[{"[", "2", "]"}], "]"}], ",", 
            RowBox[{"resParts1", "[", 
             RowBox[{"[", "2", "]"}], "]"}]}], "]"}], "\[Equal]", "0"}], ",", 
         RowBox[{
          RowBox[{"a1", "[", "0", "]"}], "\[Equal]", "Ac1"}]}], "}"}], ",", 
       RowBox[{"a1", "[", "T", "]"}], ",", "T"}], "]"}]}], ";"}], 
   "\[IndentingNewLine]", 
   RowBox[{
    RowBox[{"a2Solve", "=", 
     RowBox[{"DSolve", "[", 
      RowBox[{
       RowBox[{"{", 
        RowBox[{
         RowBox[{
          RowBox[{"Coefficient", "[", 
           RowBox[{
            RowBox[{"resEq2", "[", 
             RowBox[{"[", "2", "]"}], "]"}], ",", 
            RowBox[{"resParts2", "[", 
             RowBox[{"[", "2", "]"}], "]"}]}], "]"}], "\[Equal]", "0"}], ",", 
         RowBox[{
          RowBox[{"a2", "[", "0", "]"}], "\[Equal]", "Ac2"}]}], "}"}], ",", 
       RowBox[{"a2", "[", "T", "]"}], ",", "T"}], "]"}]}], ";"}], 
   "\[IndentingNewLine]", 
   RowBox[{"(*", 
    RowBox[{"Solve", " ", "for", " ", "phase"}], "*)"}], 
   "\[IndentingNewLine]", 
   RowBox[{"\[Phi]Solve1", "=", 
    RowBox[{"DSolve", "[", 
     RowBox[{
      RowBox[{"{", 
       RowBox[{
        RowBox[{
         RowBox[{"(", 
          RowBox[{
           RowBox[{
            RowBox[{"Coefficient", "[", 
             RowBox[{
              RowBox[{"resEq1", "[", 
               RowBox[{"[", "2", "]"}], "]"}], ",", 
              RowBox[{"resParts1", "[", 
               RowBox[{"[", "1", "]"}], "]"}]}], "]"}], "/.", 
            RowBox[{"a1Solve", "[", 
             RowBox[{"[", "1", "]"}], "]"}]}], "/.", 
           RowBox[{"a2Solve", "[", 
            RowBox[{"[", "1", "]"}], "]"}]}], ")"}], "\[Equal]", "0"}], ",", 
        RowBox[{
         RowBox[{"\[Phi]1", "[", "0", "]"}], "==", "\[Phi]c1"}]}], "}"}], ",", 
      RowBox[{"\[Phi]1", "[", "T", "]"}], ",", "T"}], "]"}]}], 
   "\[IndentingNewLine]", 
   RowBox[{"\[Phi]Solve2", "=", 
    RowBox[{"DSolve", "[", 
     RowBox[{
      RowBox[{"{", 
       RowBox[{
        RowBox[{
         RowBox[{"(", 
          RowBox[{
           RowBox[{
            RowBox[{"Coefficient", "[", 
             RowBox[{
              RowBox[{"resEq2", "[", 
               RowBox[{"[", "2", "]"}], "]"}], ",", 
              RowBox[{"resParts2", "[", 
               RowBox[{"[", "1", "]"}], "]"}]}], "]"}], "/.", 
            RowBox[{"a1Solve", "[", 
             RowBox[{"[", "1", "]"}], "]"}]}], "/.", 
           RowBox[{"a2Solve", "[", 
            RowBox[{"[", "1", "]"}], "]"}]}], ")"}], "\[Equal]", "0"}], ",", 
        " ", 
        RowBox[{
         RowBox[{"\[Phi]2", "[", "0", "]"}], "==", "\[Phi]c2"}]}], "}"}], ",", 
      RowBox[{"\[Phi]2", "[", "T", "]"}], ",", "T"}], "]"}]}]}]}]], "Input",
 CellChangeTimes->{{3.692433511719496*^9, 3.6924336019128494`*^9}, {
   3.692434449069535*^9, 3.692434452934535*^9}, {3.6924345152515345`*^9, 
   3.692434576156535*^9}, {3.692434610248535*^9, 3.692434731169693*^9}, {
   3.692434792535556*^9, 3.6924348265041585`*^9}, 3.692434882726536*^9, {
   3.6924349941345367`*^9, 3.6924350104665365`*^9}, {3.6924350689275365`*^9, 
   3.6924350865065365`*^9}, {3.6925158389133773`*^9, 
   3.6925159078985357`*^9}, {3.6925161575924215`*^9, 3.692516209297392*^9}, {
   3.6925188368296146`*^9, 3.692518884977429*^9}, {3.692518925670498*^9, 
   3.6925189768196125`*^9}, {3.692519305412468*^9, 3.6925193059065175`*^9}, {
   3.6925193459075174`*^9, 3.692519347605687*^9}, {3.6925193783737636`*^9, 
   3.6925193958955154`*^9}, {3.692519502222147*^9, 3.692519515083433*^9}, {
   3.692523229948504*^9, 3.6925232386053696`*^9}, {3.69252415139664*^9, 
   3.692524151571657*^9}, {3.692524505462043*^9, 3.6925245170932055`*^9}, {
   3.6925252581633005`*^9, 3.692525259235408*^9}, {3.6925267443719063`*^9, 
   3.6925267462430935`*^9}, 3.6925268032387924`*^9, {3.692526842183237*^9, 
   3.692526850103237*^9}, {3.6925274957520466`*^9, 3.6925274959590673`*^9}, {
   3.692527934637931*^9, 3.692527968348301*^9}, {3.6926161795050826`*^9, 
   3.6926161831360826`*^9}, {3.6926164426260824`*^9, 
   3.6926164433450823`*^9}, {3.703484918532672*^9, 3.703484945431361*^9}, {
   3.7034849988917065`*^9, 3.703485000664884*^9}, {3.7034850641312304`*^9, 
   3.7034850988116975`*^9}, {3.7034851340962257`*^9, 3.703485149246741*^9}, {
   3.70348549977679*^9, 3.703485528030615*^9}, {3.7034855682426357`*^9, 
   3.7034855916659784`*^9}}],

Cell[BoxData[
 RowBox[{"{", 
  RowBox[{"{", 
   RowBox[{
    RowBox[{"\[Phi]1", "[", "T", "]"}], "\[Rule]", 
    FractionBox[
     RowBox[{
      RowBox[{"3", " ", 
       SuperscriptBox["Ac1", "3"], " ", "T", " ", "\[Alpha]1"}], "+", 
      RowBox[{"9", " ", 
       SuperscriptBox["Ac1", "2"], " ", "Ac2", " ", "T", " ", "\[Alpha]1"}], 
      "+", 
      RowBox[{"9", " ", "Ac1", " ", 
       SuperscriptBox["Ac2", "2"], " ", "T", " ", "\[Alpha]1"}], "+", 
      RowBox[{"3", " ", 
       SuperscriptBox["Ac2", "3"], " ", "T", " ", "\[Alpha]1"}], "+", 
      RowBox[{"16", " ", "Ac1", " ", "\[Phi]c1", " ", "\[Omega]n1"}]}], 
     RowBox[{"16", " ", "Ac1", " ", "\[Omega]n1"}]]}], "}"}], "}"}]], "Output",
 CellChangeTimes->{{3.7034850853593526`*^9, 3.703485099664783*^9}, 
   3.703485153919208*^9, 3.7034855183046427`*^9, 3.7034855922900405`*^9, 
   3.7034861978865943`*^9}],

Cell[BoxData[
 RowBox[{"{", 
  RowBox[{"{", 
   RowBox[{
    RowBox[{"\[Phi]2", "[", "T", "]"}], "\[Rule]", 
    FractionBox[
     RowBox[{
      RowBox[{"3", " ", 
       SuperscriptBox["Ac1", "3"], " ", "T", " ", "\[Alpha]1"}], "+", 
      RowBox[{"9", " ", 
       SuperscriptBox["Ac1", "2"], " ", "Ac2", " ", "T", " ", "\[Alpha]1"}], 
      "+", 
      RowBox[{"9", " ", "Ac1", " ", 
       SuperscriptBox["Ac2", "2"], " ", "T", " ", "\[Alpha]1"}], "+", 
      RowBox[{"3", " ", 
       SuperscriptBox["Ac2", "3"], " ", "T", " ", "\[Alpha]1"}], "+", 
      RowBox[{"3", " ", 
       SuperscriptBox["Ac2", "3"], " ", "T", " ", "\[Alpha]1", " ", 
       "\[Beta]"}], "+", 
      RowBox[{"16", " ", "Ac2", " ", "\[Phi]c2", " ", "\[Omega]n2"}]}], 
     RowBox[{"16", " ", "Ac2", " ", "\[Omega]n2"}]]}], "}"}], "}"}]], "Output",
 CellChangeTimes->{{3.7034850853593526`*^9, 3.703485099664783*^9}, 
   3.703485153919208*^9, 3.7034855183046427`*^9, 3.7034855922900405`*^9, 
   3.703486197889594*^9}]
}, Open  ]],

Cell[BoxData[
 RowBox[{
  RowBox[{"(*", 
   RowBox[{"Implement", " ", "solutions"}], "*)"}], "\[IndentingNewLine]", 
  RowBox[{
   RowBox[{
    RowBox[{
     RowBox[{"a1", "[", "T", "]"}], "=", "Ac1"}], ";"}], 
   "\[IndentingNewLine]", 
   RowBox[{
    RowBox[{
     RowBox[{"a2", "[", "T", "]"}], "=", "Ac2"}], ";"}], 
   "\[IndentingNewLine]", 
   RowBox[{
    RowBox[{"T", "=", "t"}], ";"}], "\[IndentingNewLine]", 
   RowBox[{
    RowBox[{"\[Tau]1", "=", 
     RowBox[{"\[Omega]n1", " ", "t"}]}], ";"}], "\[IndentingNewLine]", 
   RowBox[{
    RowBox[{"\[Tau]2", "=", 
     RowBox[{"\[Omega]n2", " ", "t"}]}], ";"}], "\[IndentingNewLine]", 
   RowBox[{
    RowBox[{"\[Phi]t1", "=", 
     RowBox[{"(", 
      RowBox[{
       RowBox[{"\[Phi]1", "[", "T", "]"}], "/.", "\[Phi]Solve1"}], ")"}]}], 
    ";"}], "\[IndentingNewLine]", 
   RowBox[{
    RowBox[{"\[Phi]1", "[", "t_", "]"}], ":=", 
    RowBox[{"Apart", "[", 
     RowBox[{"\[Phi]t1", "[", 
      RowBox[{"[", "1", "]"}], "]"}], "]"}]}], "\[IndentingNewLine]", 
   RowBox[{
    RowBox[{"\[Phi]t2", "=", 
     RowBox[{"(", 
      RowBox[{
       RowBox[{"\[Phi]2", "[", "T", "]"}], "/.", "\[Phi]Solve2"}], ")"}]}], 
    ";"}], "\[IndentingNewLine]", 
   RowBox[{
    RowBox[{"\[Phi]2", "[", "t_", "]"}], ":=", 
    RowBox[{"Apart", "[", 
     RowBox[{"\[Phi]t2", "[", 
      RowBox[{"[", "1", "]"}], "]"}], "]"}]}]}]}]], "Input",
 CellChangeTimes->{{3.692436924565132*^9, 3.692436989302182*^9}, 
   3.6926167720917163`*^9, 3.6926202312183237`*^9, {3.6926202686995745`*^9, 
   3.692620277674677*^9}, {3.6929576795022583`*^9, 3.692957688038965*^9}, {
   3.6929577834650464`*^9, 3.692957783909135*^9}, {3.6929578329639444`*^9, 
   3.6929578890396743`*^9}, 3.692957945673337*^9, {3.692958141073561*^9, 
   3.692958142417158*^9}, {3.692958187574607*^9, 3.6929581886562824`*^9}, {
   3.692958267677557*^9, 3.6929582788695574`*^9}, {3.703485618355647*^9, 
   3.703485618517663*^9}, {3.7034860173655443`*^9, 3.7034860186616735`*^9}}],

Cell[BoxData[
 RowBox[{
  RowBox[{"(*", 
   RowBox[{
   "Display", " ", "one", " ", "amplitude", " ", "in", " ", "terms", " ", 
    "of", " ", "the", " ", "other", " ", "to", " ", "ease", " ", 
    "calculation"}], "*)"}], "\[IndentingNewLine]", 
  RowBox[{
   RowBox[{
    RowBox[{"Ac1Solve", "=", 
     RowBox[{"Solve", "[", 
      RowBox[{
       RowBox[{
        RowBox[{"(", 
         RowBox[{
          RowBox[{"Coefficient", "[", 
           RowBox[{
            RowBox[{"\[Tau]2", "+", 
             RowBox[{"\[Phi]2", "[", "t", "]"}]}], ",", "t"}], "]"}], "/.", 
          RowBox[{"{", 
           RowBox[{"\[Beta]", "->", 
            RowBox[{"16", " ", 
             RowBox[{"\[Alpha]2", "/", "\[Alpha]1"}]}]}], "}"}]}], ")"}], 
        "\[Equal]", "\[Omega]r"}], ",", "Ac1"}], "]"}]}], ";"}], 
   "\[IndentingNewLine]", 
   RowBox[{
    RowBox[{"Ac2Solve", "=", 
     RowBox[{"Solve", "[", 
      RowBox[{
       RowBox[{
        RowBox[{"(", 
         RowBox[{
          RowBox[{"Coefficient", "[", 
           RowBox[{
            RowBox[{"\[Tau]1", "+", 
             RowBox[{"\[Phi]1", "[", "t", "]"}]}], ",", "t"}], "]"}], "/.", 
          RowBox[{"{", 
           RowBox[{"\[Beta]", "->", 
            RowBox[{"16", " ", 
             RowBox[{"\[Alpha]2", "/", "\[Alpha]1"}]}]}], "}"}]}], ")"}], 
        "\[Equal]", "\[Omega]r"}], ",", "Ac2"}], "]"}]}], ";"}], 
   "\[IndentingNewLine]", 
   RowBox[{
    RowBox[{"Ac1Solve2", "=", 
     RowBox[{"Solve", "[", 
      RowBox[{
       RowBox[{
        RowBox[{"(", 
         RowBox[{
          RowBox[{"Coefficient", "[", 
           RowBox[{
            RowBox[{"\[Tau]1", "+", 
             RowBox[{"\[Phi]1", "[", "t", "]"}]}], ",", "t"}], "]"}], "/.", 
          RowBox[{"{", 
           RowBox[{"\[Beta]", "->", 
            RowBox[{"16", " ", 
             RowBox[{"\[Alpha]2", "/", "\[Alpha]1"}]}]}], "}"}]}], ")"}], 
        "\[Equal]", "\[Omega]r"}], ",", "Ac1"}], "]"}]}], ";"}], 
   "\[IndentingNewLine]", 
   RowBox[{
    RowBox[{"Ac2Solve2", "=", 
     RowBox[{"Solve", "[", 
      RowBox[{
       RowBox[{
        RowBox[{"(", 
         RowBox[{
          RowBox[{"Coefficient", "[", 
           RowBox[{
            RowBox[{"\[Tau]2", "+", 
             RowBox[{"\[Phi]2", "[", "t", "]"}]}], ",", "t"}], "]"}], "/.", 
          RowBox[{"{", 
           RowBox[{"\[Beta]", "->", 
            RowBox[{"16", " ", 
             RowBox[{"\[Alpha]2", "/", "\[Alpha]1"}]}]}], "}"}]}], ")"}], 
        "\[Equal]", "\[Omega]r"}], ",", "Ac2"}], "]"}]}], ";"}]}]}]], "Input",
 CellChangeTimes->{{3.6926202826171827`*^9, 3.6926203539382725`*^9}, {
  3.6926207709172726`*^9, 3.6926207867302723`*^9}, {3.6926208813492727`*^9, 
  3.6926209433772726`*^9}, {3.6926210397892723`*^9, 3.692621050089705*^9}, {
  3.6926211103607316`*^9, 3.6926211159822936`*^9}, {3.6926211635540504`*^9, 
  3.6926211706097555`*^9}, {3.692623452428601*^9, 3.6926234641271095`*^9}, {
  3.692955875257214*^9, 3.692955876822214*^9}, {3.692956550562214*^9, 
  3.692956578416214*^9}, {3.69295770881712*^9, 3.692957719931342*^9}, {
  3.6937443079359875`*^9, 3.6937443091669874`*^9}, {3.6937443629569874`*^9, 
  3.6937443642829876`*^9}, {3.703486030246832*^9, 3.7034860337821856`*^9}, {
  3.703486083080115*^9, 3.7034861160414104`*^9}}],

Cell[CellGroupData[{

Cell[BoxData[
 RowBox[{
  RowBox[{"(*", 
   RowBox[{"Display", " ", "final", " ", "equations"}], "*)"}], 
  "\[IndentingNewLine]", 
  RowBox[{
   RowBox[{"finEq1", "=", 
    RowBox[{"(", 
     RowBox[{
      RowBox[{"(", 
       RowBox[{
        RowBox[{"Coefficient", "[", 
         RowBox[{
          RowBox[{"\[Tau]1", "+", 
           RowBox[{"\[Phi]1", "[", "t", "]"}]}], ",", "t"}], "]"}], "/.", 
        RowBox[{"{", 
         RowBox[{"\[Beta]", "->", 
          RowBox[{"16", " ", 
           RowBox[{"\[Alpha]2", "/", "\[Alpha]1"}]}]}], "}"}]}], ")"}], 
      "\[Equal]", "\[Omega]r"}], ")"}]}], "\[IndentingNewLine]", 
   RowBox[{"finEq2", "=", 
    RowBox[{"(", 
     RowBox[{
      RowBox[{"(", 
       RowBox[{
        RowBox[{"Coefficient", "[", 
         RowBox[{
          RowBox[{"\[Tau]2", "+", 
           RowBox[{"\[Phi]2", "[", "t", "]"}]}], ",", "t"}], "]"}], "/.", 
        RowBox[{"{", 
         RowBox[{"\[Beta]", "->", 
          RowBox[{"16", " ", 
           RowBox[{"\[Alpha]2", "/", "\[Alpha]1"}]}]}], "}"}]}], ")"}], 
      "\[Equal]", "\[Omega]r"}], ")"}]}]}]}]], "Input",
 CellChangeTimes->{{3.6926218368613744`*^9, 3.6926218573584237`*^9}, {
  3.6926234870109725`*^9, 3.6926234929337487`*^9}, {3.692956592591214*^9, 
  3.6929566010702143`*^9}, {3.703486123915198*^9, 3.703486130969903*^9}}],

Cell[BoxData[
 RowBox[{
  RowBox[{
   FractionBox[
    RowBox[{"3", " ", 
     SuperscriptBox["Ac1", "2"], " ", "\[Alpha]1"}], 
    RowBox[{"16", " ", "\[Omega]n1"}]], "+", 
   FractionBox[
    RowBox[{"9", " ", "Ac1", " ", "Ac2", " ", "\[Alpha]1"}], 
    RowBox[{"16", " ", "\[Omega]n1"}]], "+", 
   FractionBox[
    RowBox[{"9", " ", 
     SuperscriptBox["Ac2", "2"], " ", "\[Alpha]1"}], 
    RowBox[{"16", " ", "\[Omega]n1"}]], "+", 
   FractionBox[
    RowBox[{"3", " ", 
     SuperscriptBox["Ac2", "3"], " ", "\[Alpha]1"}], 
    RowBox[{"16", " ", "Ac1", " ", "\[Omega]n1"}]], "+", "\[Omega]n1"}], 
  "\[Equal]", "\[Omega]r"}]], "Output",
 CellChangeTimes->{3.69262186001869*^9, 3.692682580365969*^9, 
  3.6929558806362143`*^9, 3.6929583935325575`*^9, 3.692958855552557*^9, 
  3.6937309447201643`*^9, 3.6954584324574003`*^9, 3.70348517714153*^9, 
  3.703485740051815*^9, 3.7034861979365993`*^9}],

Cell[BoxData[
 RowBox[{
  RowBox[{
   FractionBox[
    RowBox[{"9", " ", 
     SuperscriptBox["Ac1", "2"], " ", "\[Alpha]1"}], 
    RowBox[{"16", " ", "\[Omega]n2"}]], "+", 
   FractionBox[
    RowBox[{"3", " ", 
     SuperscriptBox["Ac1", "3"], " ", "\[Alpha]1"}], 
    RowBox[{"16", " ", "Ac2", " ", "\[Omega]n2"}]], "+", 
   FractionBox[
    RowBox[{"9", " ", "Ac1", " ", "Ac2", " ", "\[Alpha]1"}], 
    RowBox[{"16", " ", "\[Omega]n2"}]], "+", 
   FractionBox[
    RowBox[{"3", " ", 
     SuperscriptBox["Ac2", "2"], " ", "\[Alpha]1"}], 
    RowBox[{"16", " ", "\[Omega]n2"}]], "+", 
   FractionBox[
    RowBox[{"3", " ", 
     SuperscriptBox["Ac2", "2"], " ", "\[Alpha]2"}], "\[Omega]n2"], "+", 
   "\[Omega]n2"}], "\[Equal]", "\[Omega]r"}]], "Output",
 CellChangeTimes->{3.69262186001869*^9, 3.692682580365969*^9, 
  3.6929558806362143`*^9, 3.6929583935325575`*^9, 3.692958855552557*^9, 
  3.6937309447201643`*^9, 3.6954584324574003`*^9, 3.70348517714153*^9, 
  3.703485740051815*^9, 3.7034861979395995`*^9}]
}, Open  ]],

Cell[BoxData[
 RowBox[{
  RowBox[{"(*", 
   RowBox[{"Implement", " ", "amplitudes", " ", "and", " ", "\[Beta]"}], 
   "*)"}], "\[IndentingNewLine]", 
  RowBox[{
   RowBox[{
    RowBox[{"eqSub1", "=", 
     RowBox[{"Simplify", "[", 
      RowBox[{
       RowBox[{"finEq1", "/.", 
        RowBox[{"Ac1Solve", "[", 
         RowBox[{"[", "1", "]"}], "]"}]}], "/.", 
       RowBox[{"{", 
        RowBox[{"\[Beta]", "->", 
         RowBox[{"16", " ", 
          RowBox[{"\[Alpha]2", "/", "\[Alpha]1"}]}]}], "}"}]}], "]"}]}], 
    ";"}], "\[IndentingNewLine]", 
   RowBox[{
    RowBox[{"eqSub2", "=", 
     RowBox[{"Simplify", "[", 
      RowBox[{
       RowBox[{"finEq2", "/.", 
        RowBox[{"Ac2Solve", "[", 
         RowBox[{"[", "1", "]"}], "]"}]}], "/.", 
       RowBox[{"{", 
        RowBox[{"\[Beta]", "->", 
         RowBox[{"16", " ", 
          RowBox[{"\[Alpha]2", "/", "\[Alpha]1"}]}]}], "}"}]}], "]"}]}], 
    ";"}]}]}]], "Input",
 CellChangeTimes->{{3.6926219942041073`*^9, 3.6926220210927954`*^9}, {
  3.6926224917616625`*^9, 3.6926225035026627`*^9}, {3.6926227505796623`*^9, 
  3.692622750786662*^9}, {3.6926229569026623`*^9, 3.692622957477662*^9}, {
  3.692623363164609*^9, 3.6926233862174325`*^9}, {3.6926235079962664`*^9, 
  3.692623509562736*^9}, {3.692623716636577*^9, 3.692623717625775*^9}, {
  3.7034861698687925`*^9, 3.7034861894377494`*^9}}],

Cell[BoxData[{
 RowBox[{
  RowBox[{"\[Omega]r1Vec1", "=", 
   RowBox[{"{", "}"}]}], ";"}], "\[IndentingNewLine]", 
 RowBox[{"For", "[", 
  RowBox[{
   RowBox[{"i", "=", "6"}], ",", 
   RowBox[{"i", "\[LessEqual]", "800"}], ",", 
   RowBox[{"i", "++"}], ",", 
   RowBox[{
    RowBox[{
     RowBox[{"Sol1", "[", "i", "]"}], "=", 
     RowBox[{"Solve", "[", 
      RowBox[{
       RowBox[{"(", 
        RowBox[{"eqSub2", "/.", 
         RowBox[{"{", 
          RowBox[{
           RowBox[{"\[Alpha]1", "\[Rule]", "0.5"}], ",", 
           RowBox[{"\[Alpha]2", "\[Rule]", "0.05"}], ",", 
           RowBox[{"\[Omega]n1", "\[Rule]", "1"}], ",", 
           RowBox[{"\[Omega]n2", "\[Rule]", "1.005"}], ",", 
           RowBox[{"\[Omega]r", "\[Rule]", 
            RowBox[{"1", "+", 
             RowBox[{"i", "/", "1000"}]}]}]}], "}"}]}], ")"}], ",", 
       RowBox[{"{", "Ac1", "}"}]}], "]"}]}], ";", 
    RowBox[{"AppendTo", "[", 
     RowBox[{"\[Omega]r1Vec1", ",", 
      RowBox[{"{", 
       RowBox[{
        RowBox[{"1", "+", 
         RowBox[{"i", "/", "1000"}]}], ",", 
        RowBox[{"Ac1", "/.", 
         RowBox[{
          RowBox[{"Sol1", "[", "i", "]"}], "[", 
          RowBox[{"[", "4", "]"}], "]"}]}]}], "}"}]}], "]"}]}]}], 
  "]"}]}], "Input",
 CellChangeTimes->{{3.692622249260662*^9, 3.6926222516296625`*^9}, {
   3.6926222989886627`*^9, 3.6926224633806624`*^9}, {3.692622510081662*^9, 
   3.6926225171366625`*^9}, {3.6926225543346624`*^9, 
   3.6926225570526624`*^9}, {3.692622600746662*^9, 3.692622600890662*^9}, {
   3.692622974072098*^9, 3.692622974950186*^9}, {3.6926230533220224`*^9, 
   3.6926232875562716`*^9}, {3.6926235925156145`*^9, 3.692623623289844*^9}, 
   3.6926237127127924`*^9, {3.692623745167282*^9, 3.692623748111871*^9}, 
   3.6926238223147087`*^9, {3.692682187250662*^9, 3.6926822196358995`*^9}, {
   3.6926822551584516`*^9, 3.6926823712920637`*^9}, 3.6929588481675572`*^9, 
   3.6929588807568645`*^9, {3.7034857650353136`*^9, 3.7034858597137804`*^9}, 
   3.70348590441825*^9}],

Cell[CellGroupData[{

Cell[BoxData[
 RowBox[{"MS11", "=", 
  RowBox[{"ListPlot", "[", 
   RowBox[{"\[Omega]r1Vec1", ",", 
    RowBox[{"Joined", "\[Rule]", "True"}], ",", 
    RowBox[{"PlotStyle", "\[Rule]", 
     RowBox[{"{", 
      RowBox[{"Darker", "[", "Green", "]"}], "}"}]}]}], "]"}]}]], "Input",
 CellChangeTimes->{
  3.6926223058326626`*^9, 3.6926224144246626`*^9, {3.692623068973587*^9, 
   3.6926230799336834`*^9}, {3.69262374065738*^9, 3.6926237418216133`*^9}, {
   3.6926238136579776`*^9, 3.6926238144871435`*^9}, {3.6926823236102962`*^9, 
   3.692682382813216*^9}, {3.692682540547988*^9, 3.6926825443523684`*^9}}],

Cell[BoxData[
 GraphicsBox[{{}, {{}, {}, 
    {RGBColor[0, 
      NCache[
       Rational[2, 3], 0.6666666666666666], 0], PointSize[
     0.007333333333333334], AbsoluteThickness[1.6], LineBox[CompressedData["
1:eJwt13dcze0bB/C0tTudPbOzd8r6fB+7CE+2bPGU3bB3ZlYkQkZI9lb2KkJI
CD8zJTN09o7ft3Ou80+v8zrf7nNd9/W573fVmTAzcpKjg4ODxMnBoebn0inX
ErcKlci/VlLZsbgC3xu2dj8hVSIy4sCYPre/YPCnQxl3ApXgRF3y4K//hhv7
xC3f11fi/bTom6fb/0DjUSl5uiAlem9sfjinoBJbhc5DfZorIX90pnPPbr/w
p2Qeu6QS613jdy46/hsxW34tQnslpvmH3452VOJ5xAS/4aFKHKieVOB9RIku
Hq8OzuqixP2kaYeSeqtwpKBvh+R/lEjba1wVW6YCZ8Wtwv09lfiwu+vsiDlq
LEb7MVfClOiaGx6c5arBV8tR1bMIJcanjkt5lqpB5CX5qsp/lei+4+LalhIt
arp1HqpEt7/Hv7tmatGopt2RSryNLQrKqKODrbwxSjRHV03DTB2sNctNUGLV
X9mkDxI9JtteShT1vOGiTNPjad23piVTlKjXsu62VZ4GdCodsDF9hhKqBX8v
3FlqQDa7e2filTj4+m3iE5UBbLMX7s9R4qub8N6d8UYs5J7qXbZACec9Ez/d
emLE5+KaBZXo34K/630nEwayq3FWKNHPs2lGm2wTroR5OTZdo4RDf8/zL3zM
aOC6fFv39Wx9oeV/3sw2o2Yao1KUSO1VJhry1gzzkpoBK9F5y7YeQ2BBtK1A
JRK8O62p3G/BE8MgdsJKGHc9edLQyYqa6m7sU2JFz9VevIlWZM2qmYgS64oU
3fNvW+HT/NyeqsNKtNqXfqiLohrzbYFR4vWQpKyUhdWwxeWMEo+WTPub/7Ia
/WvGe0GJreqFzyta/YFtHJeUmDRuwxFL8h/Uq9m+a0qIuxoW+Zf/ga3dW0oM
ndmquEXoXxhryrvD9hcUdSIq5S9sy91n83lOd2pfxV88flTzUuJcWJT7cqkD
w4Zl3OdiJY4HjHjZo5cDc6Bnrqa6RInY4TNW7J3pwNTsHv81m7v21UFbdjgw
c22BVqLHgtVXFLcdmLIFNQNRIuhWA/eI7w5MP9uCSswu/d8tiX8tpma1ed+V
8FCmJ24KqcXUORPPRlqJ/y3ptv3w2FrM+mk1CVTio9/kxbGrazH6oJoDokTO
jrL/Xp6oxYyzDViJvorYhcpntZiH+2sKVKLnqp8Fl421mJo0ezmqMF77qXs7
uSOTWXPcXFV4H7ny1fjujozteHiocKLo/aAeMY7MbNuBU6HJ2C/z3m9wZGzx
46jQ91ecrsVZRybc1rAK9w6LYjq+cGRs4xWrsKc8YFwtkyOjqBmHXIVvt6pH
r5I6Mbbtq8u+v59ecg9OjLam3YYqzImZ07hwghNjK6+pCrphh3M2rnJiHtQs
11KFr+f7FQQccWLa2l4qNN7aYs/oQidmb9Vh9gSrsPRx97hpP52YmtMW3UmF
MeltZv7j48wk2C4EFbKSH1x+39KZYZtlA63C8r1xU7r968z0sQ1EhbYHd26Z
Fe/M1KSvoK8Kl7dIOsRudWZkI2sSzfbTZffI5hecGXa4RYZBKkzL/ay5XuLM
qJ/VXDAqrLncWSPROTO262qUCuFrzv7Th+fC3Ku5Xsap8Dhm2u3u7V0Y23UQ
rUKjZvoI3yEuzO6a4xujwq43i64dT3RhbMdtmgqeFdx3ojQXJs52YakwyKSf
PfK8C2OLc6IKn+9fiZjxzIXpZQuMCueLNtUZqnJhbHFZxNYTPf0Yx8+VkdSM
d7kKbToP2J3VwpWxjWOVCt2mRmV7RbgyyprtS1Yhvykvoe9UV8bW7kYVHiau
OTI+2ZW5W1PeFhVGJ8/4NuCwK2NbbpsKpoyxxfy7rsyunTUvFTL3/zbllrsy
NbfzuT0q7JvxzNzKwY2ZabtQVUht5zZplcyNqdm9T4dUSJlXVXChoxvTwx5o
xGxPOH5zmBtTc1txT6mwuUKxKzvRjRHZFmTnu/4fwZQtboztes5l51fHMcvj
lBvzu+Y6vcLWL0m6sbbQjbFdfzfY9eupyyq+uDH5NddVngqtxxxfrXByZ2zX
S4EKdXN61Q1VuDM7aq6DQhVqNz3fqE0nd8Z2fItUCAnv6+Y5zJ2ZbrvwVTiT
+73FnXh3xnY8XqnwoMpae8wmd6ab7cCpMDN8V63XR90ZW/xKVZC12Lyo/V13
RmBrWAXpnrmlCR/dGdt4v6rwxO/uhjSLO/OzZhyVKtw6+7+KdH5txrZ9VSrM
0nj3WtK6NnO7pl0NO/9dhV59+tVmbOUZVDjaduNW3eTazPaa5SxsvpwtbdYs
r8042F5qrJj365/qjNqMjV9nNf76LuUNz63NvKjh0l2NvHeCWjuKazM23rzU
8E2eP/T6j9rMsRqO/NRorimcdN/Zg7HxwVWjZNzBxZflHozdczWy+vMqN4d4
MHbP1ej18ZKpf6QHY/dcjYPaHI1mqgdj91wNz0+P6yxb5cHYPVdj3qfoh5q9
HozdczXKGq4PHnDJg7F7rsay/S5HUp96MHbP1Vi5fujEGz88GLvnauTsvHvs
mZMnY/dcjaHq/24+kXoyds/VeFvaqCynvSdj91yNJT0e9V/V35Oxe87W+/Rv
z67/eTJ2z9WY4zjcqWypJ2P3nN2Piqi86Ts8GbvnatTPXHe94ownY/dcjRav
x7fo9cCTsXuuRumziRGpZZ6M3XM1qmNlkQ9MnozdczVSPjRNqPT3Yuyeq9E+
rtsXY2Mvxu65Gv++aPlR9Y8XY/dcDYcFn9JejvBi7J6r8flYfIfDcV6M3XM1
tq+TmScmezF2z9U4/XWQj/d+L8buuRoTfl/OOnDJi7F7rkbUxWa/6hd7MXbP
1fhxoYCf9tWLsXuuxmCHigHKP16M3XO2v7UNC0L53ozdczUGBi7IntXcm7F7
rsbTRKFsWw9vxu65GollG4YcjvJm7J6rEdH80oLD8d6M3XM1LM1KcrclezN2
z9V4FT63bXymN2P3XA2xIV3U5aI3Y/dcjQ0Om7foH3szds/ZvL1Q5O+t8Gbs
nqsReCbuRXuLN2P3XI0/x6RVV/19GLvnaiTlNwpuHeTD2D1XY1uBV/G2rj6M
3XM1PJpcLfs+2Ic8VyOgZFdK86k+5Dk7nyebqsct9yHP1djzy9B/ZboPea7G
u5EXs9NP+pDnatSWtW6Uke9DnrP1rOqv3vTahzxX43LassYJVT7kOXsee+f9
6u3iS56rcbts11hviS95roazLHBffitf8pyd3xDjwym9fMlzNUL2j3JxGuVL
nmswoVQ8ZUOcL3muQdLFdKHbGl/yXIOzm4pbJOz2Jc81qJo5urD4rC95rkHU
93j3wHu+5LkGF95/chn/zpc81yClb73SrSpf8lyDo871ho9y8iPPNXjeKanw
q7cfea7BCu6YwdOEfuS5Bl1uhTj9qOtHnmtQ92BMxbjmfuS5BvkikcvTDn7k
uQYbO/aN79jNjzzX4EXqy5A9/fzIc/bz0thJpqF+5LkG9fLWOw8Y70eea+AX
l1F371Q/8lyD49FPH36Z7Ueea9CD/VOt8TI/8lyDhR1KqqLX+ZHnGnxsOTRp
V5ofea5B/9LYJw/2+pHnGhRlp5Srj/iR5xr8/V7/Hu+8H3muQdbB6LVtrvuR
5xqs1f/XOuyeH3muQcnVho9HPPUjzzXg+MybHP3WjzzXYMZTjnvsZz/yXIMG
oZuu/VflR55rEBg+YdM4kx95rsHDkd/WDHLyJ881WLM56jzj7U+eazBr5Gtx
kMCfPNcg9vv4+7Xr+JPnGjTL/t/dz038yXMNTmc5y6618yfPNajP2/JqQ1d/
8lwD6znvv8P6+JPnGmxrXbVbFulPnmtwMDvlyvsof/JcgyvqFuN3TPInzzXY
3kizM2KmP3muQebPb9Or5/mT5xqIy5y+HE7yJ8810FvlnhEb/MlzDYKqrJ9/
bvMnzzW4s6DP0jX7/MlzDT48TSuVHvUnzzVwqBrte/KcP3muwYmf7oKQa/7k
uQbLoyr+XL/rT55rEL096EnXJ/7kuQYLeMaUK//zJ8/Z//tujg1rXe5PnrN5
DBnmdLDSnzzXIKLN7bu+On/yXIO3uVN3zP3jT55r0Hi234o3bhzyXIP3HkM2
hvhzyHMNyvo9vLFFzCHPtdBsUsm/1OOQ51ps+N4mp31zDnmuxcMlX9cuC+aQ
51rUujF4fwE45LkW8uyTLu5hHPJci0+uAdd7RHLIcy2+3NpatCiKQ55rkeTc
/J8z0RzyXIvclEJJ6XQOea5F/o9ek2rP5ZDnWrhkTa3fchmHPNdi1jrV2IHJ
HPJci/Cvy+TTUznkOVtv7tnJqzI45LkW50o9sTOLQ55rETjF7dSRkxzyXIuw
HK8r53M55LkWo08kxl65ySHPtZhvXpt37T6HPNficZeVD6885ZDnWhSFpq67
8IZDnmtx2r3Y5dgnDnmuhbpvv+4ZPznkuRYNRrmFrdVxyHMtKudqpHF/OOS5
Fi3V2jtD3ALIcy0Oji3vFewXQJ5rMTF/5RGOKIA818L1anrVjzoB5LkWb48+
qHOzSQB5rsXiT1d7pLQNIM+1uP3CcUxU5wDyXIsPrRsm1OsZQJ5r8ZW7P/lr
RAB5roVvq/Lsw0MDyHMtFlb1LZ44NoA8Z+vd385TGhNAnmvByfgyqnhWAHmu
RdS4zMJl8wPIcy0mFKSNaJ4UQJ5rYRBW+rxcF0Ces/PperNqwdYA8lyLDq/r
1JLuDiDPtciYLuxzOSuAPGf3Z9meB5EnA8hzdv2rmeu+5QSQ51rs9nTbvOBG
AHmuRd87xz643wsgz7W4dD1q4dYnAeS5FvVml04R/y+APGfn2VR1ds/HAPJc
ixYu3YbIvgeQ51o0bDh/xE5VAHmuxY2nbfP9zQHkOZvn1S7pqx255LkWedJ5
rw0eXPJci+4fPVMmBXDJcy0qTnW49kTCJc+1eM6JnRRcn0uea9F0jHPKzmZc
8lyLlLvRXUztuOQ5W++Cd4lDunDJcy1aFVwIPdWTS57rML1Oi81O/bnkuQ7n
ByxbNGQolzzXQTD3jWPWGC55roM8dGKjqslc8lyHd4Uhv4Nncslz9r1XXNTC
uVzyXIcNB0QJ15ZyyXMddtYOCTWv4ZLnOpw+8+Bsu81c8lwHjfedj1N3cMlz
HSJzuIX7MrnkuQ4zZ+yPKz7CJc917P9Pfd5Wn+GS5zoEXir1CLrMJc916J0R
7DzgNpc814E7lvsw/gGXPNfhkmfoxK1PueS5Dj1Hji4+85pLnuuQdb8N/2EZ
lzzXoe3JiSHl37nkuQ66sK0d9Souec72Xzo60M3MJc91WHx7+C+uI4881+Hs
JM4hhQePPNfh1XxO30YcHnmug0rzurypmEee67Cl/qeZzevyyHMdetzfr2va
hEee68ARrZjbqA2PPNchvfSXUdGRR57rYF3RbTGvG48812GR/K2beziPPNfB
b63nbsO/PPJch2VT6nSpGMEjz3U4NjD69+PxPPJcB0Uu7/yFWB55rkMJP27T
jjgeea7DgT/HV8yfzyPPdYgR6rcNW84jz3Wo12X+/TbJPPJch+dJI+SeW3jk
uQ6/w3N2fdzBI891CPj3EHM+k0ee69DicueAFUd45LkOabJk3sAzPPJcB989
qeHiSzzyXIcp36Jyym7yyHMdggaWD8++xyPPdazfspCYJzzyXIeVDWoNbfSK
R57rMLxwfs6nDzzyXAcv7qwRe77wyHMd0OFej8G/eeS5DsFDRy9w1/PIcx0S
NnpWX67mkec6ZP899CTGhU+es/WWW7Rcbz55rsO8ta9m3uDyyXMdfs36022S
lE+e67B1QOu42vX55LkOtcTNqo815ZPnbH442d/D2vLJcz0iXvwb+qUjnzzX
Y+rY97+XduOT53p4ydVegnA+ea5HiKHd9uP/8slz9vMhvTZ2GcEnz/Xo2ipP
+2gcnzzXI0/MPBkRwyfP9agKG6SomMknz/UwZ677OnUunzzXQ3llVhPVEj55
rkeJdv2PhNV88lyPEXPHNNFu5JPnejxjJv+M28Ynz9nnW8ja/trNJ8/12ONm
cpicxSfP9bi8Yurwd8f55LkeHYeVdxp4nk+e6/Gx472Tt6/wyXM9RumWnmmV
xyfP9egbPaPXngd88lwP/UplnNtTPnnOPr94XPuZ/+OT53qcyuJuLSnlk+d6
+G8Yu7HDVz55rofCbXPDHb/55Lkendupxul1fPJcD83Kwq6R1XzyXI8WBWPz
jjsLyHM9Bgepfjl6CchzPYb0vpo/LEBAnuuR28bQ85hYQJ7rwcx+M8dcR0Ce
s/OQpg/v01hAnuuxIS/q19ZWAvKcrWfLoA7vOwjIc/b3+2eH1IeAPNcjcNw8
TUwvAXmuR9uXP2KPRwjIcz0ezpTsrRwsIM/1mHKwfmrjUQLyXA+fbFmfSRMF
5Lkeqjhx3t4pAvJcj6OPmzq+jBOQ53q0HDTWw3O+gDzXY+Scm++6LBOQ53r8
WD9o4Yw1AvJcD+dixbfdmwTkuR66aQ0aPNgmIM/1WLt8QjvNbgF5rsf+Rs8E
kiwBea5H+oJpT5njAvJcj5V7Gk6MPicgz/WYe1tdtOqygDzX43bTW/xDtwTk
Odtf54Wd8+4JyHM95sV7d3tfJCDP9QifPbqx/oWAPNejn2CA1uu9gDzXI3F0
fladCgF5rkfWyh2d21UKyHM9Drodu95DLSDP2XqyihsPMgnIcz3GTyhPGusg
JM8N6J5+rjDWTUieGyD85e8U7yMkzw1I+q+o+TyekDw3oH3s+X6LpELy3IAO
l5PHL6knJM8NCFsrmLGkiZA8N0A9OzBxUWsheW6A//ZJs+eFCMlzdv3ZhxLi
ISTPDUhV7J41pZeQPDfga12nGeMihOS5AbO2b5k+eLCQPDdgnNw6q1eUkDw3
gKfSzg+eICTPDSh523Rd/VgheW5AUe/+B/1mCclzAxK7ut0zzxGS5wZsnvFX
X75YSJ4b8KjV+3YPVgrJcwP8NvRIOrleSJ4bEN3x1ceUVCF5bkDXk+0iZ+0U
kucGuHPMr/pnCslzA1YMzUtoelhInhsQ0rxhI9dTQvLcgOf+1zQfLgjJcwNa
RQjf5lwVkucGVJkefViXJyTPDZjrPsVhzAMheW5Ax+6L/2lZLCTPDbgamXrw
z0sheW7Akdttgh69F5LnBvBrfSlOrxCS5wa0ndZ63/hKIXluwMZ+O9Iaq4Xk
uQEF7zPOVRmF5LkBh/69aj7/V0ies58/T5gxx1VEnhtwdCPj28FbRJ4bEHRs
1wddgIg8NyBthOn9ObGIPDeg+YunPjPqiMhzA15OSI9vFCQizw14NvyqR2kL
EXluwOA6J/+X1l5Enhvg0vXN+z6dReQ523/fUxJLNxF5zr532br1eJiIPDcg
PkzZa+RAEXnOzlvUrIPbMBF5bsCqA8cmnRstIs8NuN6p6HlUtIg8Z+cz3ZDk
NFVEnrP5Va1MPBonIs8NeH/5+dGIeSLy3IB0Zdf6yiUi8tyA11bF582rROS5
AZWrin613CAizw0InJOJx6ki8pzN05/vb2N2ishzA9anV+c7ZorIc/b52s1M
u7JF5LkRJ2LuLGp9UkSeG5Er5w4sOC8iz40Y8H1y4ogrIvLcCHGpa+WPWyLy
3AhhfOecBfdE5LkRJfH9S9yLROS5EfyApLBtJSLy3IiP38T8wLci8tyIUNXI
TkfLROS5EerUpCutvonIcyO27i9Oy/0tIs/Z7xuX9LCjTkSeGxG/4vnY6xYR
eW7EjfZ/Irs6islzI5YIO2VfdxeT50as7n17ZCdfMXluxOKogriLPDF5bkTh
tCU/W0vF5LkRD3nSR8fqislzI7bNLvav21hMnhtxqs3DG+ktxeS5EVGLO5Z4
BovJcyOacvoOWtJZTJ4bcahzUJeqbmLynP3+15bUMWFi8tyIXiN+D3k0QEye
G3Err+GakKFi8tyI3jmFjQ6OEpPnRkin/gnxmigmz43wvlZxNSFWTJ4bsUCx
7+zrmWLy3IifpyIkXeeIyXMjFEG+5sxFYvLciN1VDgMcV4jJcyOucSCZkCwm
z40QhFeMvZUiJs+NWG+pLZdtF5Pn7H51vj903m4xec4+/6K957MDYvLciJeI
6dzkqJg8N2LpqYTKZafF5DmbD4+popc5YvLciJamsfcaXxOT50b4vZmgX8j+
kWj33Iinj5IOP7ovJs+NmHL28VvJEzF5bsTaJgPTYl+IyXMj9u7jPct5KybP
jajoGrTdoVxMnhsx8O/msrBvYvLciGMHhuVs+S0mz9n9vJjE+Z9WTJ4b8XqX
wCy1iMlzIw4vEE8fV0tCnrPzHLZp2gE3CXluxFyX2aZybwl5bsSsVk+4dbkS
8pzNV9Tum2PFEvLciDEVb8wZgRLy3IgQ57X3XjaUkOdGBD/b19CvuYQ8Z/e7
p0zUp62EPDcC7c37loRKyHMTTo5uee08JOS5CUfGXJjxtaeEPDehwc2ll0T9
JOS5Cat/r94VHikhz03o1esGb8FwCXluQpmnqOmRMRLy3IQe8clvS6Il5LkJ
hRkOQQ5TJeS5CScyZvg3iZOQ5yYUzc3bETlXQp6bEN7kx435iyXkuQk4+Gzl
vhUS8tyEdoX/VeYnS8hzEyqXpmm+pEjIcxNe7Ou21327hDw34VatqJ9BuyXk
uQkzFt790PuAhDw3wVQWM2fSEQl5bsIGz6YXlp+SkOcmqIqVO3ZfkJDnJuh9
9jbIvSIhz00wH+ZFFd2SkOcmJK0K7fi5QEKem3Bh54988yMJeW5C9kd3k89z
CXlugs+EhDd1XkvIcxOS27jHti2VkOcmdJ+ddaj7Zwl5bkKH0fW3RFZKyHMT
DrSY2GycSkKem7CK6TRvmkFCnrP9Va+aPbdaQp6bMP+rpMFyJyl5bkJWWsma
5NpS8twEWc7qvZt9peS5CcEc9ynbeVLy3ARmc/PKXRIpeW7Cw5YP6+6tIyXP
TfD1veCf2UhKnrPPT71yKbO5lDw34fb+08LMtlLy3ISdraPb7A2VkucmbLx2
2DUDUvLchN3uYdu395SS52z/tfjlm/tKyXMTul16+yP5Xyl5bsL9/yafXT5M
Sp6b8D1+efC80VLy3AS//wwLpk+UkucmjKnesnR8rJQ8N6FcIu45eKaUPDdh
+sthj3rOlpLn7POzOPzghVLynM37aL96DZZLyXMT5nUTaDlrpOQ5mx9DZfLf
DVLy3IS85MjPP1Kl5LkJ30J83F7skJLnJuQvKqu6vldKnpvAd96UeShLSp6b
4JRbItpwTEqes3k7P3tU3BkpeW4GZ3ir2CG5UvLcjPBO+UzINSl5bkZc65+f
RHlS8twMRUTMIPM9KXluxrNSTcrrx1Ly3Iw5C8N3XXwuJc/N+KZumJD2Wkqe
m3EiqrtkVqmUPDdjis+IreGfpeS5GaOOBL6rVyklz82QeUXqLUopeW5G4YSs
8md6KXnO1i8r2n/EKiXPzfitWdlusaOMPDej9Y/FGQPdZeS5GdZ+01/V9ZGR
52a45bh+1wTIyHMzdrlVF+eLZOQ52/9cx82pChl5bsaxVfcbjmsgI8/N+OTo
sL1ZUxl5bobUb8QHQysZeW7GDcUKh7xgGXluxnB9s+p1nWXkuRmXjzu/iOwm
I8/N0B6/uFbUR0aemyG4pBaWRsjIczOCv45ffXCQjDw3Y8zhM08nj5CR52ZE
3ki2BI2VkedmnAtPd/4RLSPP2f7uJP06OkVGnpuR/0ebGzNLRp6bEdRo+/iG
c2TkuRkh971/ly+Ukeds/Q8cR+9dLiPPzRDNkpwevkZGnptxaVx1hf9GGXlu
xsB9EX8fpMrIczOmbT7zZ9kOGXluBs/84FPwXhl5bsZm5y6nKw/KyHN2/p1O
jN93VEaem2HacNny72kZeW6GU3/XJU45MvLcjJMd2n4/f0VGnptxNfZjl4m3
ZOS5GR5TTy7yL5CR52ZMbxKafeOhjDw3I+FvnatTnsrIczY/x12u8V7JyHMz
3g5ffvTmOxl5ztazt/XKmHIZeW7GxaXn+vl9k5HnZvyM3ed08ZeMPDfjXujW
o6M0MvLcjB2hQahlkpHnZuysa7yT9UdGnpuxQLa7U29nOXnO1pd/4uC32nLy
nF1Pnle91ldOnpsRczwhPIgnJ8/N0A8bvq5ALCfPLRi92vXGxEA5eW5BlBf3
y98GcvLcgrXt+E4ZTeXkuQVvbuzntW8tJ88tmFgWLi8KlpPnFnzuc0g2ubOc
PLfgvqgHt/ofOXluwWrlZcetveXkuQWby3d8bxQhJ88tKFkS/+BqpJw8tyCt
6NWB/sPl5LkF94aMmPNxtJw8t0DGXdMjbqKcPLcgYZXSu1asnDxnf/9A/ecp
M+TkuQVnys6myRLl5Dnbb4eGg47Nl5Pn7PfzfX2Dl8rJcwvM8ab7t1bKyXML
jt2IWx6+Tk6eW7Djl1Po8xQ5eW7BtcROypHb5OS5BaF9Dx4u2yUnzy3I/nF3
7H+ZcvLcgt8Dmot+HpKT5+z+WSaUzDwuJ88tuKyp2qI+IyfP2f28PSoyMVdO
nlvgNac1X3dVTp5b8DBb9z7xtpw8t4Af1+qYpkBOnluwfX7MwrhHcvLcgvKf
9SJ/P5WT5xaELfvWYsorOXluQa/4TpzP7+TkuQWB6/dbx5TLyXMLZsv2/X71
VU6eW1DkeunbgF9y8pzt/8zMygK1nDy34IVPmKGzUU6eWxCbVeB1rlpOnlvw
ZOmUZg2dFOQ5u79dcofudFeQ5xZcd2+6wdNHQZ5boN4V9nhRgII8twBdUsW/
hAry3IIt91cmjpIryHMLxmdnvi2spyDPLagujh4Y0lhBnlvQtWTA86wWCvLc
gtpFpdF+7RTkOTuPGakuC0MV5LkFz0wVORVdFeS5Bf/0GjwnooeCPLcg5Oao
3jlhCvLcgsToBY2lAxTkOZvHwiBZ0mAFeW7BTOmnul9HKMhzC+qJ63fqO1ZB
nlvwUTx58qloBXluwV+veof8pijIcwt6zykxxM1UkOdWbEzUjHmWqCDPreh7
w/im9QIFeW6F9sCoaZuXKshzK457pgf8Xqkgz63os1DxNHydgjy3IsZ3+qHs
FAV5bsXUZfrNtbYpyHMrWtVtkxa1S0GeW5FQse30hX0K8twKDEr/5HVIQZ5b
MTf9eKvoYwry3IoWc3unXzmtIM/ZeoeWCvxyFOS5FQ+Cv56LvqIgz60Ivfws
5tJNBXluRbSM19HzroI8t2JGtzqNRhcqyHO23sOxrU49UZDnVuinjhv6p0RB
nlvRb+DcnRFvFOS5FQG5CnNGqYI8t2JHZuG87xUK8tyKRjnfeME/FOS5FVc7
/Xi6vEpBnlvRToGTj7QK8tyKj7+GHuGbFeS5FfdeZ+aP/asgz63Y8+7u30GO
geS5FWlO3U8ZnAPJcyvuqpb82uUWSJ5b8TP5zPUuHoHkuRUZy30UH70CyXN2
nuOf+Cf5BpLn7P6ubry9HieQPLeiUD7oxB1uIHluxfsWSYMnCQLJcysub/y5
yUUcSJ5bcefLvahD0kDy3Ipbl8Ou9lAEkudsnkYePvmpTiB5bsVQDa9tUv1A
8tyKi8sK+wY2CiTPrVC8NBmuNw4kz9n1M/7XIapZIHluxcgBGZ7GFoHkuRVM
jzkJaa0DyXO2v4N7ZrZqF0ieW/FyWk+HR8GB5LkVwbP3N/gvNJA8t+JYzOfS
Wp0DyXMrUh/0aLm7ayDzf/LeaDo=
      "]]}}, {}},
  AspectRatio->NCache[GoldenRatio^(-1), 0.6180339887498948],
  Axes->{True, True},
  AxesLabel->{None, None},
  AxesOrigin->{0.9935937499999999, 0},
  DisplayFunction->Identity,
  Frame->{{False, False}, {False, False}},
  FrameLabel->{{None, None}, {None, None}},
  FrameTicks->{{Automatic, Automatic}, {Automatic, Automatic}},
  GridLines->{None, None},
  GridLinesStyle->Directive[
    GrayLevel[0.5, 0.4]],
  ImagePadding->All,
  Method->{"CoordinatesToolOptions" -> {"DisplayFunction" -> ({
        (Part[{{Identity, Identity}, {Identity, Identity}}, 1, 2][#]& )[
         Part[#, 1]], 
        (Part[{{Identity, Identity}, {Identity, Identity}}, 2, 2][#]& )[
         Part[#, 2]]}& ), "CopiedValueFunction" -> ({
        (Part[{{Identity, Identity}, {Identity, Identity}}, 1, 2][#]& )[
         Part[#, 1]], 
        (Part[{{Identity, Identity}, {Identity, Identity}}, 2, 2][#]& )[
         Part[#, 2]]}& )}},
  PlotRange->{{1.006, 1.8}, {0, 8.122285344263933}},
  PlotRangeClipping->True,
  PlotRangePadding->{{
     Scaled[0.02], 
     Scaled[0.02]}, {
     Scaled[0.02], 
     Scaled[0.05]}},
  Ticks->{Automatic, Automatic}]], "Output",
 CellChangeTimes->{3.692958830953557*^9, 3.6929588626270514`*^9, 
  3.6929589342232103`*^9, 3.693730951782871*^9, 3.695458439383093*^9, 
  3.7034858024170513`*^9, 3.703485880301839*^9, 3.7034859123340416`*^9, 
  3.703486204185224*^9}]
}, Open  ]],

Cell[BoxData[{
 RowBox[{
  RowBox[{"\[Omega]r1Vec2", "=", 
   RowBox[{"{", "}"}]}], ";"}], "\[IndentingNewLine]", 
 RowBox[{"For", "[", 
  RowBox[{
   RowBox[{"i", "=", "7"}], ",", 
   RowBox[{"i", "\[LessEqual]", "800"}], ",", 
   RowBox[{"i", "++"}], ",", 
   RowBox[{
    RowBox[{
     RowBox[{"Sol1", "[", "i", "]"}], "=", 
     RowBox[{"Solve", "[", 
      RowBox[{
       RowBox[{"(", 
        RowBox[{"eqSub2", "/.", 
         RowBox[{"{", 
          RowBox[{
           RowBox[{"\[Alpha]1", "\[Rule]", "0.5"}], ",", 
           RowBox[{"\[Alpha]2", "\[Rule]", "0.05"}], ",", 
           RowBox[{"\[Omega]n1", "\[Rule]", "1"}], ",", 
           RowBox[{"\[Omega]n2", "\[Rule]", "1.005"}], ",", 
           RowBox[{"\[Omega]r", "\[Rule]", 
            RowBox[{"1", "+", 
             RowBox[{"i", "/", "1000"}]}]}]}], "}"}]}], ")"}], ",", 
       RowBox[{"{", "Ac1", "}"}]}], "]"}]}], ";", 
    RowBox[{"AppendTo", "[", 
     RowBox[{"\[Omega]r1Vec2", ",", 
      RowBox[{"{", 
       RowBox[{
        RowBox[{"1", "+", 
         RowBox[{"i", "/", "1000"}]}], ",", 
        RowBox[{"Ac1", "/.", 
         RowBox[{
          RowBox[{"Sol1", "[", "i", "]"}], "[", 
          RowBox[{"[", "3", "]"}], "]"}]}]}], "}"}]}], "]"}]}]}], 
  "]"}]}], "Input",
 CellChangeTimes->{{3.6926214621889105`*^9, 3.69262148958365*^9}, {
   3.692621526917383*^9, 3.692621554163107*^9}, {3.6926220397836647`*^9, 
   3.692622081916662*^9}, {3.6926221291576624`*^9, 3.6926221459406624`*^9}, 
   3.6926222134086623`*^9, 3.6926222623336625`*^9}],

Cell[CellGroupData[{

Cell[BoxData[
 RowBox[{"MS12", "=", 
  RowBox[{"ListPlot", "[", 
   RowBox[{
    RowBox[{"Re", "[", "\[Omega]r1Vec2", "]"}], ",", 
    RowBox[{"Joined", "\[Rule]", "True"}], ",", 
    RowBox[{"PlotStyle", "\[Rule]", 
     RowBox[{"{", 
      RowBox[{"Darker", "[", "Green", "]"}], "}"}]}]}], "]"}]}]], "Input",
 CellChangeTimes->{{3.6926215055502462`*^9, 3.692621515280219*^9}, 
   3.6926220955306625`*^9, 3.6926222680136623`*^9, 3.692682387081643*^9, {
   3.692682548882821*^9, 3.692682556064539*^9}}],

Cell[BoxData[
 GraphicsBox[{{}, {{}, {}, 
    {RGBColor[0, 
      NCache[
       Rational[2, 3], 0.6666666666666666], 0], PointSize[
     0.007333333333333334], AbsoluteThickness[1.6], LineBox[CompressedData["
1:eJwt1Xdcjf0bB/CsKDs9JDMjI56sbD5GRnZGoiRZmY+ysyI7ZYZkz2SEhIxU
EpX23mevqLO3+t3n/K77n169zjnf+1rf6+3g99/i9U0tLCzsm1lYmP6KHYe3
et5digVT2LZTr13DUu6jqNTeUszMWrA29f5lJN6xd67qJ0XmAUOv+eeiMMj7
fIpqoBSHf15Vut66h8t2zT3aDZXiuN/A6MWzH6GhcB9zpBTSrFtbR3yLhv/F
PwfhIgV3cvrwJ+2eo2C+XwfPcVIMcZrodHVoLCZZlzzYMUmK1RMmuxd2fI3o
tLljzkyV4tqkuGXuQW9gE5KUcW+GFPW/09u3zo/DIbj4fHST4vbZ+sZ79vEQ
Gp7K8udL8apH49yzy95h8YeeJ2rdpcgvn9iv7fH3+LzLFKEU+w+f3DTvyQcM
MKW7UgqfsIdtZyUlwByejxTiocsCq3I+wmg6zk+Klnta7ioq/oQN5oeJx7G2
SXXRZ+T1qdAd3izF8tWJky9lfcGEmoVh17ZLoel0bfjBxEQ8Zqr3KlCKU6+u
23R5+hVMsm9/7pGib79ld0Uzk3DA9uUsdpAUE6d7q0++SwI/13QgU+804bTL
fZOxiDnNJkSKj89kGpfwZHx0a9PU6ZQUmyOL0y6rk9Hf8mjE9FAp/v2x0ibb
OwWmbnifl+LdjMRFzZJToD+8mUmZifeFt+/Cvt+wzhygFA5VktzMkG/I0Sxh
OizFuti2fS9wvsEUXeIdKY5u+NT4Gql4uMPUESmO/HvLf0ZUKtoNfXOr/okU
UfKdHG9VKvabB4apr//KG1YLvsM8Lq+kKP8WddLr0XcsMLX3rZTJ82PIGsN3
mNvxQQrJxQHbBy1KQ19T+T5LMdurz7ikB2kwp5skheJ2x2Yj1GnQmsJLlaJs
TfyAs7N+wHzcTymqV21fVHDtB7J+mR4p0j+UHesi/AFmWHz5ucz8dVQO9XX5
ifsz3in+FkoxY57U5d2xnzBVr3OZFOEPRQ0OOT+x1zzQUlzYH7rnmX062EGm
hkjRm8vqvnJ9OuaZD5RiXvC0Ni6x6TCdtk8sxb6EKIvp2nQ4vApkRlqKyeIW
PmenZCB0q2kCpSg4lze64+kMqAeaLggznzdau1dlZ8DX3GAphk8956S0zUTm
PVOAUjwovdHUa2WmeZrbNJUx92t4Yec7mbhrum6WMqQGi9cO4WbCfD2sZVjc
PXLyXcdf2G2+cDLM2P/0y55Nv2AePxsZvvOdrN8++4U55oRlaOTH9fL+8wvm
9trL0C7QkB34bxZ6mdrRU4YRvT2SDNuzYC5fHxkubNbs1r/MgtKUrqMMpxXt
FwTWZcEcnpMMGQO/H98wNBvppuOcZfDZbTm6fEs2RpofGTZ8nbY692k2btc/
YW6wDAm5Fuy5wmyYbtu6CTJ0+O0dvLBfDnaaF4IMjm+2iap8c8Akywy0DM5j
Lj3T3czBbHNDZOB3fOb6qDQHpulLmyuDtbrXOZlVLnqsNE20DHfPpH9cOSAX
THOzNUtkiBmUP/e8ay7k+aYFI0OPITZLLqzJhXldecvwrXhIhc/hXPwwrRdf
GeKGG/mGG7kwr4N1MnDuqbf6v8/FTdP19Zdhx5fwNY8KcmG+bltlmJgQ9iKu
PhcB5oUlw7oC/5FXWufBPM67ZLhidSl71oA8zDQPjAzDA1KX5EzLg3lcDsrg
HTjvopNPHrqZ2nuUqd+IeQtX7c+DuR0nZAhfb1y4/koepKbynZHB8pt4oWts
HszphsmQvcTZ0pCeh++m8C4y78t80e8sLw/m4yJkKO86xVPekIcbkaaHqcfq
P7NHdc2HaTu/uSXDPzvsbiwamY//zAtVhtVNX0hmzc+HqXrcRzL4vZtTZL8x
H67/H2gMbL9dmh6cD9O2sn0pw4Kga9nLbuSjq/lAGVqe3dGQGJcP83p+J8O1
XfXWlln5qDOt048yLFHuO+AkyId5/SXKkHLbotC5MR/fTOsqRYZO6QMiOtkV
wLxe0pjP23hNLBlWgOumdZAhQ3Bw3fQDbgUwX99sGTa/HdvXwq8A28wLX4bz
J58v2BBUAPP1KJFBXi4b8/JSAaaZL5wM+2f9nV8aUwDz+NUwv092/MtLKUAX
c8IyDPFCbGF5AcztFcrw1u5x5hN5AX6b2lHLzE+d13sf60KYy1fP3LfazkU6
h0Ikm9JVyBD4aOmJ/eMKYQ5PI4ORs8WxelEhrpqOM8jAi7hlO9C/EBbmR45j
g/vHLD9SiM1mkOTQjp6NbVcLUWTispUcT8PWD970ohD/XwhySD43S5qbWogY
E0cd5ChpVrP4n4pCmPmwlcP2q3pkmqwQR8wHyjHX48Ybn1ZF+L/ncjyO3d29
pmcReS7HUudbX2a5FJHnckS7RrKuzy0iz+XwvBCQnb+miDyXY9K999mqvUXk
uRwN7hcHNA0vIs/lMKSl9NA+KCLP5TjzzwdlSUIReS4H61J43b2cIvJcDq/8
HvM8+EXkuRznllrMV+mLyHM5vtVGOR/pUEyey/GqeNBwZf9i8lyODtcSw5ZO
KCbPmfxPuAffXVRMnstxoW/qtNL1xeS5HH1dxG2NQcXkuRzekaFd21woJs/l
OP5n181Wj4rJc+Zzw85fsoRi8lyOmjq/6h/ZxeS5HHWrhlqGcovJczn+6VG8
Z4K2mDyXI1Zw0K+sTQl5LoeycK1+nUMJeS7HnNfK7dUuJeS5HK3t0+pnzCkh
z+XoH3z3WZRPCXkuh0PDsdyawBLyXA61dXSozakS8lyOnS3PWo2KKiHP5djz
TLjbNbaEPJfjxcKfhunfSshzOWR2wd9HlJSQ53I8afbW2KG2hDyXY0f+qozq
hhLyXI6v1TkeN21KyXM5YrI/pLs5lpLncmQ5D5gjHFdKnjPzpznXsGt+KXku
x3+SlDYK31LyXI4Pf1rfWLOrlDyX489Eu8ykU6XkuZypU6vUDlGl5Lkcj+wC
ot1flpLncmRe8Y4KSS4lz+XQ2S78+riwlDyXQ1M6e/QnYSl5Lse6VukOyfpS
8lyOFV659z+0LSPP5eC95pbd611GnjPzEtlOeHBkGXnO5J/EF7vNLCPPmf77
nGlitaKMPJej2ckn8z5uKSPPmfpsOixedbiMPFegIqJapbhQRp4r8LTL0PMH
H5SR5wosu7Y+XxNfRp4r4LWhe+X6n2XkuQK8w8E/08rLyHMF7uxdFWf/p4w8
V6Boc48PaxrLyHMFmudnyKI6lpPnCjgvszmQ3recPFcg87zrdolLOXmugCp9
Ob9hVjl5zrw/WqyzXFlOniuQmDPle9Ot5eS5AmOOLvCVHyonzxVwG/yKW3S+
nDxnfv/n1cYX98rJcwV+95rbfH9cOXmuwJukQXljv5eT5wrIuE/5v4vLyXMF
PnWt9IwQlZPnCjz/eWLqCH05ea6Ay/E+7761riDPFTjmyf/l1qOCPFdgf4eP
Uan/VpDnCjzbOXPsqCkV5LkCBYdq3193ryDPFbANT3OW+1WQ5wo8vvjm7ZRd
FeS5Apz+bl7HT1SQ5woExnPHfLlaQZ4rsCj8pk/tkwryXAG5bCG3XUIFea5A
bO9bZQMyKshzBY6sEi4dXVFBnitQ9cfDf/zvCvJcgdOdyh1H/a0gzxWYa+H4
oG+7SvJcgdq09/WtelWS5wq0nF7Uk+dcSZ4rIGoSPi1+SiV5rsC3Xp+3HnSv
JM8V2OnYInacXyV5roA7t9z+T2Alea5AwISDyVdDKslzBX7oVHGjr1SS5wro
I/s2y3pYSZ4z9Wn36uuK+EryXAH/E531ld8ryXMFjvd5kOJRXEmeK/A3ceeg
H4JK8lwBv1v7Jv+rqSTPFfjYc3fHcy2ryHMFfgZYvGF1qSLPFRDgpPOQgVXk
OZO/x6zI7WOryHPmvDkrG57MriLPFVD2er6t1LOKPFfAlW+hbvSvIs8VsHNX
Puq5v4o8Z8730oeOOlNFniuQXbz63dTIKvKcuQ8Nc0bOfFpFniuR2/Zzh2kJ
VeS5Em/Tw7xd0qvIcyXOtdvTr3dZFXmuxAlPyz1NxVXkuRJSt+c+ldoq8lyJ
IOc3tS9aVZPnSuw7isF77arJcyVGr10xYOzAavJcie29uPXSMdXkuRLHHty+
cG9WNXmuhK9mSOc5y6vJcyX849qFSTZUk+dKLN79sEnInmryXIlN7s7BnU5W
k+dKJE3Ls70ZUU2eK2EXGZbZ/VE1ea6EZp3bq4i31eS5Enx2ZrZlajV5zuRT
nThiR0E1ea7EzT6xwjxONXmuxLfCNjoneTV5rsT4SqfAw01qyHPmvGmuPukd
ashzJcSXA3+26V1DnivRbMKHT7Oda8hzJRxrDNMOTa4hz5VYlmi1KWZ+DXmu
xBfLK2NzvWvIcyVWDx35uW5LDXmuxPsZGxpaHKghz5U4u+yyVeezNeS5Eqei
W4p6RtaQ50p8d9A+6B1dQ54rcTrs6Kxu72vIcyXG1UdXtkurIc+VsMr12mYo
rCHPme+H7mjG5taQ50x9bjyO/iqvIc+V2P3fkrhMCxZ5rsRg1dG+o1qxyHMl
Wva7NSiyPYs8V6LrGs8MfWcWea6E81Jv6xU9WeS5EjutZtXF9WeR50qwOj0P
aj2URZ4rcfyF7dvVo1jkuRKJpY23X01gkedKaI9w0DCNRZ4rcTFiQNTsOSzy
XImQEcPiz7uzyHMlHsQvuVTgySLPlfjDqhlt68siz5XoprV74r6RRZ4roa8c
JwzdziLPlcgassuQsptFniuxxFsqVB9kkedKVBdkvRpwnEWeM/207rtyWSiL
PFfC/t5f4ZFLLPKcye+Qn8+TSBZ5ztSHNz858y6LPFei96U42z9PWOS5EveK
D3u3jmWR5yq0eH7ppuM7Fnmuwrnc9NLJX1jkuQoR1Wrbpaks8lyFP+t4Szdk
sshzFZL/Lr25O59FnqvweUOz+qNlLPJchSnX7i8KZbHIcxV2llSlXhSyyHMV
nIo9F0bUschzFUZ8jVVEqFjkuQoPF+2Nv2xkkecq7JdOvB7ejE2eq7Ay+eSd
k9Zs8lyFw+8Lsg90ZJPnKhQ9jxq03Y5NnqtwdvfCuFW92OS5CqsUnv/NcWST
5yp8G9RtzaihbPJchUeL5KHdRrHJcxW+CkcqGsezyXMVJqb/e4M9lU2eq9Br
otPxpNls8lyFt5Zb3t5cyCbPVXAPHvTvHg82ea7CwAdRynmr2OS5CtU9pNYO
69jkOZPvuoW75JvZ5LkKVckVI5MD2OS5CvKNr+eF7WOT5yqkBguSPY6wyXMV
rk0OvdrjJJs8VyG99mkW+xybPFehr2Hm5geX2eS5CtO6rPnP7wabPFehYbis
puc9NnmuwrvLksTSJ2zyXIVwyfj2F16yyXMVuqzIKHCNZ5PnKtQeP9Be84lN
nqsw9pHT98cpbPJchXYX32iWpLPJcxUWZHGeNuSwyXOmHjfOVD8uZpPnKmQ3
++/6vCo2ec7Mp3hZeT2XTZ6rkNnR+PiChE2eM/M50r6Js4xNnjP9brGuNkPD
Js+Z+s067b+ugU2eqyAtHHbA0JxDnqsQEtPU8UJrDnmuwkfNrS19bDjkuQpp
A28veGPHIc9V2KCIzEMvDnmuQn+/vpqM/hzyXIUE1o/kJUM45LkKVrM6jCof
wSHPVXDhBy/yGcchz1XYGh7ZlQUOea6C38Oii6tncshzFQwOzz9VzuOQ5yp8
f3w+cvkSDnmuRrujdUNzV3DIczU6J4w4MNOXQ56r0btbSsjHDRzyXA3raQ1u
Q7ZxyHM1Dt1zzY3aySHP1dCdr7OzCuKQ52oIF7k77grmkOdqrOuZqK88ySHP
1Rgy8tj16WEc8lwNUYGgSfRlDnmuhtFz+DjrGxzyXI3kMQ+mbL7LIc/VqG8d
ZP/zMYc8VyPqbv3Pvi845LkaL3TjFhyK45DnavTxDn1emMAhz9W4vdxGMCiJ
Q56rkZ6tMx5M45DnalhabFJk/eKQ52rwwkIyuxdwyHM1BKc2ndpUxiHP1fAO
HDPobQ2HPGfqu9AyzsjnkOdqODyqdZz+m0OeqzHtjO7kKTmHPFfj1KPJRela
Dnmuxr6paZ2sGznkuRqn3a67zm7BJc/VGLQ8YdPx1lzyXA2LD4NPJHbkkudq
fNktua7uwiXP1XBdpXg8pCeXPFfD03LSa99+XPJcjcXlnxIuDeaS52pYdV+T
kjKMS56rMabOPks6mkueq/GPV2FF90lc8lyNZyt3S2dO55Lnasws57T5z41L
njPzkdIwImIhlzxn5ssiel3CMi55rsbhkx8fVHhxyXM1/Fe2lxvWcMlzNYZe
Pehu788lz9VoG1D0bfR2LnmuhspVMsd9F5c8V8Mm4rRoUxCXPFdD2enA7eBg
LnmuRt7TM9sjTnLJc6YfQftXRp/jkudqfJK0WZdwiUueq2EX3Szs53Uuea7G
y+f2JUW3ueS5GooZbVzZD7nkuRon7C8USWK45Lkae5y9wuSvuOS5Gsvrem3T
vuOS52p4DQ7fY/zMJc+Z/x2XPGtI4ZLnajyJ7Nq28SeXPGfmP/7Mrb/ZXPKc
uY9D3Hz0hVzy3HS/DItU5VzyXIOWZ6fsrWNxyXMNFgW/z+cLuOS5Bl46w7qK
31zyXIPGgCfOOXIuea7B2hbuo5K1XPJcgyaBYbteN3DJcw2O9qyX3WnOI881
COpp+fKcNY881+D8GN+YvR145LkGWfzTIt/OPPJcgyhfq82zu/PIcw387/gP
+7cPjzzX4O8qp0k2A3nkuQY7HAovKofyyHMN5kzkOheN5JHnGswsKLZ7O45H
njPnswcvuAgeea6B66QVeVtn8MhzJt6osgcz5/LIcw0UVxx+9HTnkeca9I15
OFHlwSPPNdg2q7BFhjePPNdgbHqvfrf8eOS5BqOClde3+/PIcw2GxH9ZP3k7
jzzXwPMFL7TNLh55zsT7MrdN2X4eea7B0yZC8YMjPPJcg3W6s/22neCR5xrs
U/RIHBXKI881uLqq8b3+Ao8812BTwrlOX6/yyHMN3t1xyD96k0eea/AmtYtq
2n0eea7BXEPaoabRPPKcyX/siW1JL3jkuQaTIx9/PxjHI8+Zfq85dGpMAo88
12BG85VvpYk88lyDon6h86NTeeQ50+8bq5b6ZPDIcw38dnfPsMnlkecaNDR0
ePW9iEeea3A26VjLvRU88lyD08ff5zmyeeS5Bm28FO2LBDzyXIPRN/d9O/qb
R54z81t76s8QOY8812D9JN/zxRoeea7BuKLJMYf/8shzDcrmr0b/ZnzyXIP8
SMPCjFZ88lwD75bzqra145PnGjhNPyVqb8snzzUI8OIEvurKJ8+Zen27cGhh
Lz55rkH/ZalWf/rxyXMN5nu8sDszmE+eazBmf9CzvsP45Dnzfbbnt88ufPJc
g1n9dq1ZOoFPnmswfqH6pGQKnzzXYoewpcuRmXzyXIu+dTlbbebxyXMt+nF3
Oj9055PnWuz/0eXwqOV88lyLqb2rV3zz5pPnWozRCb8t8uOT51pcES79UrmR
T55rEdFm+qyN2/jkuRYt7XL8pIF88lwL27m2Hfft45PnWnwNGrKk4RCfPNdi
hs2wwSEhfPJcC5vOo69ZnuGT51rk9V8adTqcT55rYX/k9hirK3zyXAtx44Bt
pyP55LkWswc1nWR5h0+ea9HcYVL0sYd88lyLf+KFsX+f8slzLUatar9sbyyf
PGfqNynpev1bPnmuRczAFgc3fOST51oU3Rc2Vnzlk+daWHL/67/oO58812Jo
8cM/KRl88lwLRe9zK0bl8slzLVQOgzc/LOKT51qsVR7t3amCT55rER8QcSiY
xSfPmfqPWn/sN59PnmvROlLqvLyWT54z9U5xOZUk5ZPnWoReH35moJpPnmuR
kl0z+ryBT55rsYIz/qLSQkCeM/XvOTHS01JAnmshulmx8FNrAXmuRec5Hd51
7yggz7WQ8nJ+HewsIM+Z+jVtH1HRTUCea/G3bXL7cQ4C8lyLz/NLJ0U4Cshz
LVw4M3pLnQTkuRan03Xv3YYLyHMt+CxOi/ujBeQ5M2+COmvdBAF5rgXrgPXP
BVMF5LkWSY4Okx/MFJDnWqiX9Niunisgz7WI9RR5znYXkOdaXNi1ufG6h4A8
16J9wVk/kZeAPNeiKsw5ZPQaAXmuRa+Xk/xCNgjIcy0u/xtpkbNFQJ5roTf2
W901QECeM/kZUw777RGQ50z8LZb6xhwQkOdaCCXvm8uCBeS5Ful7s7aOPikg
z5n8dgZGBoUKyHMtNj8KCf1yQUCea7Ess3J6Y4SAPNeh4aXnN0QJyHMdNvyT
Z33kroA812Fges9uXx4JyHMdut7oqtLFCMhzHVasvh7p8kpAnuuwR7vDake8
gDzXYcLCfTOefhSQ5zr0WHFsAfurgDzXIcHOr7/ddwF5rsP1O+KM+RkC8lyH
Be0lOJYjIM91WB018kR8oYA812HT2YgoYZmAPNfh8ZjqELsaAXmuw3Pbismz
eQLyXIerMZ5Ze8QC8lyHgKg+wx7WCchzHYQPmvnnKgTkuQ5zb37fbdAKyHMd
dgQNX9m/QUCe6/BicfvOC5oJyXMdNq5wjNndSkie63CAN7HLzbZC8lyHfVvt
fJJthOQ5U/+wQ0f4XYTkuQ6+rYcdbNVDSJ7rEJglXzq4j5A812E8/5T13AFC
8lyHjmGvbm0eIiTPdRg5eGj7M8OF5LkOt+d/Wf14tJA81+F1fK8LKROE5LkO
Yxfa3KuaIiTPdagYvfiyZoaQPNfB9WPUxg5zheS5Dh4rYnoOXCQkz3XY/GNs
wuRlQvJch7jfFmOXrhSS5zpYCj9F+a8WkudMf1v34R9YJyTPdUgSSmzDNwnJ
cybfaVlOd7YLyXMdhvQ4Mjh2p5A8Z/oRH98xcZ+QPNeh84n+nMxDQvJcB+sZ
x26WHhOS5zr8+H14Ku+UkDxn5vVtVl7dOSF5bpr33gu0F4XkOTPfvxzfW1wT
kufM/JZebNvqppA81+HO4Q6L290Tkuc6fHVzP9HpsZA812FG66bRXZ4JyXMd
UitzPtq/EpLnOhh6b0zsHi8kz3VIP74zrsdHIXmuwyKLuzd6fBWS5zqUllzd
1T1VSJ7r0O9Wk2n26ULynJkf5zPNumQLyXMmnq9FCTYFQvJcD1Vm+Pq2pULy
XI/w/l4tW1YJyXM9qupZdxrZQvJcjyX3vjtrBELyXA9J85fv/9QKyXM9Xo6f
PJYrFZLnenRM6PqmRCUkz/UIns/tn6kXkud6JPaYdOVLo5A81+NB9M+/L5uL
yHM9atIc196xEpHnzPufa1LD24nIcz1CReV9D3USked6WPv/F7zZTkSe66Hd
taTCo4eIPNej7Yd+LtP6iMhzPa6NCw4fMkBEnuuxyK+p6J8hIvJcD0fjzGkN
w0TkuR6zR4pv8V1E5Lkev6+GGDLHi8hzPZzsX3m9hog816PcttXXCFcRea7H
Ltd+jvvdROQ5U5+smxe9FojIc+b746yaTloiIs/1WHXYYl8PTxF5rodQbac0
eovIcz2yNon2VKwRked6ZLds3iRhg4g812PjNovLEVtE5Lke9fcDhgbsEJHn
enTtWZs7d7eIPNdjdUrjof5BIvKc6Q97qkvDYRF5rsevSdM1RSEi8lzP7KmI
1OenReS5HtHcH7eOhYnIcz3O8LaELL8kIs/1KLjYYY/TNRF5rkc833VPQ5SI
PNfjwIJrx3PvishzPTrERty790hEnuuhW52VFRAjIs+Zz4dlWk2NFZHnTL/X
dfNo/1ZEnusx7rNbXOUHEXmux+MtbIenX0TkuR7r+my7vytFRJ7rMctqrwt+
iMhzPfjfTle0+iUiz5n/dzhF5OWKyHM9ej4T+kUWichzPSrOzJjhWy4iz/Ww
vf9romONiDzXY7tl8zm1XBF5rse52YHbYkUi8lwP7/23ngT+EZHnzP0b1Fo3
Si4iz5n52DLFT60Wked6BOQnc98ZROS5HsWBnQ7vsRCT53q05H8Y7tJCTJ4b
MNrVpVFuJSbPDUh1bi2MbScmzw24lPlZvKWTmDw3oDQps+UAOzF5bsD7yQlT
2d3F5LkBf/Qtrt9wEJPnBgwYMaL1EkcxeW7AkKdfoqydxOS5AWXPB8xJdhaT
5wZ4dKrvvHeUmDxn4pt4qemQcWLy3ADPjufbsiaJyXMD/FquHXt5mpg8N+Bo
z9CQGbPE5LkBHzgh9eq5YvLcgF9b0w8+WSQmzw044VfitHyZmDw34J1m4N8W
K8XkuQG2dWNlcT5i8tyA5KtHW61ZKybPDSjOOzi9rb+YPDdA2/7h/Q9bxeS5
AQb3HY5rA8TkuQE9Bq/MabNHTJ4bMPJz2a34IDF5bsDGxA2XVh0Rk+cGxO7f
96L5cTF5boB7xon6mNNi8tyAkN4tViwKE5PnzPuDt0qUF8XkuQFTTwx/eP2q
mDw34Ih3+skJUWLy3ID8zOhLVXfE5LkBkn9dfx5+KCbPDTi0r/3AXk/F5LkB
dSMOv0l8ISbPDXgT3Mx/1RsxeW7A2+42boZ3YvLcgJle3T2ufxKT56b8r5wf
lSQmzw1o0bFWlZMqJs8NeD7i0pnN6WLy3IDL8/RzmmeLyXMDNO8vj7+VLybP
DZi0OdvTpURMnjPzour6+FeFmDw3QHCK32ctS0yeG/Cl7k6Olicmz5n6XHn/
PEwsJs8NOHj0xkeHOjF5bsBcn3e6t3IxeW5Ay8B9m2dpxOS5Af88nN+2zCAm
zw1oPHCfs8lCQp4z8fThSnTNJeS5Ab6+BxzPWEnIcwO494ojurSTkOcGLFeu
HvfIRkKeGyBveazjiC4S8twAvfOTnondJOS5AW3Wjlvj1ltCnhtgOfF+WUE/
CXluRJVuzulVgyTkuREngm9uEwyVkOdGdF/ReGb7CAl5bsTuNxVVqtES8tyI
LWsiNx2cICHPjdjPvjO06RQJeW5E9VKPwadcJeS5ERdP9PVt7SYhz434w9uW
Ez5fQp4b8fhc1L6OiyXkuREOsPG+7CEhz414uXFMkK2XhDw3okm3HQVXVkvI
cyMednHwt10nIc+Z+NJejr3sLyHPjYgbf2hGx20S8twIy5HS8PAACXluRL+u
W/5pvUdCnhvxuql72ckgCXnO1Od184omRyTkOVOfKyL7gyES8tyIt999IlWn
JOQ5c177dI/t5yTkuRESweklggsS8tyIQwGN51dFSMhzI5RHw9oURkrIcyNG
3ric7nZbQp4bsbQ24EfifQl5bsR4j9OWI59IyHPm8y2jTz1+JiHPjajYUuHW
9ZWEPGfq4Va8IPSthDw3Iu3xiavGDxLy3Ajb0lkO275IyHPm+9yg+spkCXnO
9Cf4YJN5aRLy3Iit9jHLP2ZIyHMjmmb7ygfkSMhzI/Rb/uZdKZCQ50b47atU
W5RKyHMj7JxWrtlaKSHPjRi7I79jCUtCnhsRILrbaipfQp4bMVnce2aMWEKe
G7Hr0IsMmzoJeW7ExPX3rgbJJeS5EfLOy2PYagl5zsxj4kDL2QYJeW5Emyk7
Yl40SshzIyaNOnXNpnktec7053da1p5Wtfgf67PCnQ==
      "]]}}, {}},
  AspectRatio->NCache[GoldenRatio^(-1), 0.6180339887498948],
  Axes->{True, True},
  AxesLabel->{None, None},
  AxesOrigin->{0.9946093749999999, 0},
  DisplayFunction->Identity,
  Frame->{{False, False}, {False, False}},
  FrameLabel->{{None, None}, {None, None}},
  FrameTicks->{{Automatic, Automatic}, {Automatic, Automatic}},
  GridLines->{None, None},
  GridLinesStyle->Directive[
    GrayLevel[0.5, 0.4]],
  ImagePadding->All,
  Method->{"CoordinatesToolOptions" -> {"DisplayFunction" -> ({
        (Part[{{Identity, Identity}, {Identity, Identity}}, 1, 2][#]& )[
         Part[#, 1]], 
        (Part[{{Identity, Identity}, {Identity, Identity}}, 2, 2][#]& )[
         Part[#, 2]]}& ), "CopiedValueFunction" -> ({
        (Part[{{Identity, Identity}, {Identity, Identity}}, 1, 2][#]& )[
         Part[#, 1]], 
        (Part[{{Identity, Identity}, {Identity, Identity}}, 2, 2][#]& )[
         Part[#, 2]]}& )}},
  PlotRange->{{1.007, 1.8}, {0, 0.8447832125742846}},
  PlotRangeClipping->True,
  PlotRangePadding->{{
     Scaled[0.02], 
     Scaled[0.02]}, {
     Scaled[0.02], 
     Scaled[0.05]}},
  Ticks->{Automatic, Automatic}]], "Output",
 CellChangeTimes->{{3.6926215193416257`*^9, 3.692621561540845*^9}, {
   3.6926220511217985`*^9, 3.6926220957646627`*^9}, {3.6926221366416626`*^9, 
   3.6926221528376627`*^9}, 3.6926222729696627`*^9, 3.6926823878377185`*^9, 
   3.692682592917224*^9, 3.692955894557214*^9, 3.6929584081275573`*^9, 
   3.692958868751664*^9, 3.693730957922485*^9, 3.695458445438699*^9, 
   3.703485920354844*^9, 3.7034862104078465`*^9}]
}, Open  ]],

Cell[BoxData[{
 RowBox[{
  RowBox[{"\[Omega]r2Vec1", "=", 
   RowBox[{"{", "}"}]}], ";"}], "\[IndentingNewLine]", 
 RowBox[{"For", "[", 
  RowBox[{
   RowBox[{"i", "=", "0"}], ",", 
   RowBox[{"i", "\[LessEqual]", "800"}], ",", 
   RowBox[{"i", "++"}], ",", 
   RowBox[{
    RowBox[{
     RowBox[{"Sol2", "[", "i", "]"}], "=", 
     RowBox[{"Solve", "[", 
      RowBox[{
       RowBox[{"(", 
        RowBox[{"eqSub1", "/.", 
         RowBox[{"{", 
          RowBox[{
           RowBox[{"\[Alpha]1", "\[Rule]", "0.5"}], ",", 
           RowBox[{"\[Alpha]2", "\[Rule]", "0.05"}], ",", 
           RowBox[{"\[Omega]n1", "\[Rule]", "1"}], ",", 
           RowBox[{"\[Omega]n2", "\[Rule]", "1.005"}], ",", 
           RowBox[{"\[Omega]r", "\[Rule]", 
            RowBox[{"1", "+", 
             RowBox[{"i", "/", "1000"}]}]}]}], "}"}]}], ")"}], ",", 
       RowBox[{"{", "Ac2", "}"}]}], "]"}]}], ";", 
    RowBox[{"AppendTo", "[", 
     RowBox[{"\[Omega]r2Vec1", ",", 
      RowBox[{"{", 
       RowBox[{
        RowBox[{"1", "+", 
         RowBox[{"i", "/", "1000"}]}], ",", 
        RowBox[{
         RowBox[{"-", "Ac2"}], "/.", 
         RowBox[{
          RowBox[{"Sol2", "[", "i", "]"}], "[", 
          RowBox[{"[", "1", "]"}], "]"}]}]}], "}"}]}], "]"}]}]}], 
  "]"}]}], "Input",
 CellChangeTimes->{{3.692623880193282*^9, 3.6926239245681553`*^9}, 
   3.6926239601082616`*^9}],

Cell[CellGroupData[{

Cell[BoxData[
 RowBox[{"MS21", "=", 
  RowBox[{"ListPlot", "[", 
   RowBox[{"\[Omega]r2Vec1", ",", 
    RowBox[{"Joined", "\[Rule]", "True"}], ",", 
    RowBox[{"PlotStyle", "\[Rule]", 
     RowBox[{"{", 
      RowBox[{"Darker", "[", "Green", "]"}], "}"}]}]}], "]"}]}]], "Input",
 CellChangeTimes->{{3.692623934920225*^9, 3.692623937399721*^9}, 
   3.6926823908450193`*^9, {3.692682560052938*^9, 3.6926825670246353`*^9}}],

Cell[BoxData[
 GraphicsBox[{{}, {{}, {}, 
    {RGBColor[0, 
      NCache[
       Rational[2, 3], 0.6666666666666666], 0], PointSize[
     0.007333333333333334], AbsoluteThickness[1.6], LineBox[CompressedData["
1:eJwt13dcjf0bB/DTOaezBxkZIZGRlfFI1udGCdlExmNlJjsjKw/iZ+Sxt8dI
9sgmCcke2TOKUgidcZ95n/K7O/d1/vHq5T7f+3td1+f7fVftMdP6jxOLRCJf
iUhU9m90WuymKlIDEnb7sf/cP4BX877Xa64w4Nmg8qFT56UDf41I7a4x4OvB
sdqhgXdxzPi815hyBgz0m1snqM9jVDwV9nl+RQO2Vu1brG39DPHuBQ3YKCm8
12nmC5StdsLHgDsD7d22xb7CwLzkXZm+BvSeu7twYfgbpO+t1uxjXQNWrY/6
K0z0Dg2H/5thaWCAZ5d9m6J2vAe/uUG6JgZ4RU06M6d6Nkpflm3QgGvXhu7n
Vn3ExA2/FuIvA97OyYk8UPgJL/jdRQYbsLB2/dmh1XPRQfUmaXoHA46LO9Rr
nZaLI3fCg1Z1MkDsOWfw4MGf4bXsxoP9oQZ0CtWzHX99xiJ3wQY0qvR8yOTF
X1DIHeUrNmBA3JPW3dR56H+5ZkJRPwOWHVM3a7E5D+72DeLXn7bhYFzVfNQv
K3eoAa2Zp5/G7sqHe3sjDDjffPXV5tW+wlW23BgDVEE/ZN5bv2K8+2PAdR+v
9aH6Ajzz++BYHG3A2b4HlN8TCtAup0/itqkG3Fp+/mYDZwEO8d1LmWlA7btf
ghvEFIIv9vy9OQZUPfo5WZ5diAXugRiwYvHpiPzu3/D1admCBvS521b/7sI3
9OVX81rG9/PPqqGltb6DH6640UoD0hY9zIj+33f4y/7Z0mWNAU/Y1rqWxd9R
No3h/xrwYXz3qdEDf8C5uGzABnxsseOo3+UfGOveoAE3DoUwMdWKkGUbwE/Y
APb+kzWDFhShbHfpew04nVHlQ/H7IhycXjYRA84MVqwJDf4JXZOze4oPG9Az
f4DP2K0/EecOjAFf4t92HWz6CXdcUgxoUD5LFdDrF3qXjfe8AVFf698oOPQL
7nFcNmB+Qve62/78Qp2y9qXx7/vf+PEhg3/DXe4NA9IPbG1hO/kb9rLtZRpQ
/P3t1UuSYriXu2eAj8r3dmJkMR4/KvsYkHli+dElJ4rBh2XU16cG1Nt2MWrb
n2IcCL1oLnlpQPj3UT1+8jkt617ldwYMa1sjNJnPxVx3oA34c6h4vyPOAP5w
8AMxQJo7qv3P/Xyd7gUNuHLwz+P4+waUrTbvuwEXvq8xXDTwc02ZyUfagP0h
llqbvY1YE1OWQP58FgemVe1ohLVB2QExIKB9karHWCNGuQdswI9c7+D6q414
uL9sgwZMbTx2+LnTRuH4io0ofZ0Ya3hpxL6y4yYzIu7LvphchxHu46Eyos3F
mj4JNU2Y7T5wRvSaWq5bbmcT3PHzMmKIr+ygebwJPdwFG7HglPTFjdUmuMdb
zYjErVETu58yoVbZOGoaoVXv/rbumQnu9vkZceMf1YONrAlsWbn1jHh/P2n2
IG8z3NtrZMTGff+FfQg2437Zcs2MOH3Ia73fcDNauj9G9FiWuKnJYjP+Kz7M
n2AjGhv+W1Oy14yy0za2nRGHhgw/vOmmGbPcFwK/39PZauMXM/hi+UAb4TCf
eFlZyqKbeyBGRJTrWFHmz6IsfXfCjSgc1fPl9VAWNYaWJdqIDVM6VQ4dz4If
7hPbACNczda/2LqChans+os0Ii1MU3rhEAv3dTXciPTp7Zck3WFxt+x6GWVE
ucQjHUYVsHBfB/yc1q2uU+GXpwW7y47vRCO+Tiz/poe/Be7jFmNEq/+ODpkf
YsEM94VlRLtKrcctjLLAHedYI/TO3un9llrQ1R0YI5b8r0Jdbp8F7rgsNCJQ
Oapv3HULqpeN9x8jugZ42B99tMA9jgQjfrzLf2DlLDCUtW+VEdfud4u1VbXC
XW6iEYfTCnZmBVlxu2x7G4wYe6Pm5/gIK9zLbTFi8PRaXxWzrNi5o+xjxN4R
mk6T11tRdjuf3WNEfprfmsMnrZjmvlCNuDIiOyL9gRVl3ctLNqJbo/KBKYVW
hAiBhm8l7+RFUhvcfJwyYvfx3Pb1a9tQ1b2gEbWGVFt4soMN7uv5Ir//kV3z
yw214XfZdZpqxIRDb8z95tjgvv7SjWgxJrzejI023Cq7rjKMqH6mEzv1lA3u
6+WOEVuabHkR/sCG7WXXwQMjKq6dEaQosMF9fJ8Y8bLnpPUHPeyY4r7w+XOy
bnXP2jXscB+PN3x/NLPeLG5jR2f3gTMipH/UzmsD7HDHL8eIxU36uT5OtcPb
XbARlSc7RueussM93kIj5n4xNLl90I6fZeMoMkKaff7G2ut2uNtXbMTJN6nz
gt7bcbOsXDPfr7T4s7dZO9zbsxnxYfbWe0F6B7aWLccZ8U15scK6hg6I3B8T
Aurf/XGviwOC5yYYgowHvv3tIM9NUHGH/v0110Gem3Dr6Fnx2w0O8tyENac7
9Txy3EGem3DFVpw64raDPDfhwOvnu7hPDvLchK4blrWNtzvIcxM0qxp+/l7e
SZ7z39cuf9uukZM8N0H7wTxhdoiTPDfB3GX5q61/O8lzEyx6dty+OU7y3ARO
kz58479O8tyEPkNqu2KOOMlzE35NaJgQeNNJnpvwIuNC0Md3TvLchOS1//Sf
ZXKS5ybcvR1QwaziyHMT9kYEXxxehyPPTTj4wX9uSjuOPDdhSvdR638P4Mhz
E/7tNqiddwxHnvP33pS4lIDlHHluQuN2ofUb7ubIcxPi2ZDXXuc58tyEtqFV
zYUPOfLchDtXF509kseR5yYUVevdLYLjyHMTEpauKfzl5SLPTTgyY3TGzAAX
eW6CLClAld/JRZ6bMPb27OJOQ1zkuQm3y6kOrJ3uIs9NWJda1DdzpYs8N6Ff
t1EB3/9zkecm1M80DeMuuMhzE54+m+vFPXKR5yaMPFx+/rc8F3luQvnvLdNv
OV3kuQktow8rE8uXkOcmDHmRuCKkQQl5bkJ4s3EjfnQsIc9NCBqpTl0cUUKe
m2Ccc/OmR0wJeW5Ca3GzPbOWlpDnJqS2HDfr5fYS8pzPQ+nn6LqnS8hz3q2q
m45G3S4hz01Yanw7cOOHEvLchIjlqzakGEvIcz4PAeZl6fJS8tyENn1z+qTV
KCXPTXjlvaXKsZal5LkJdsMH0f+6l5LnJiRWKw0YNLKUPOfPT+WHlyvOLiXP
TZig3fnw1upS8px/n1/P5VH7SslzE96l9pawF0rJcxNen9kzcfbDUvLchHEJ
t18U5paS5ybsnv41KtxaSp6b8Xz+maB96j/kuRnZcbFTCnz/kOdm5Mu96tRs
/Yc8N2PKFMWcsPA/5LkZcfEzl40Z9Yc8N+P4TOXEabP/kOdmhCTVY6au/kOe
m7G9/+36I/f+Ic/NqDt0edvO5/+Q52YsfXl4k/f9P+S5GbfSqvXO+fiHPDej
5vLpy3eY/pDnZnTpM6tBkkTECJ6bUUFyrsCkFTGC52b4DctQtq8iYgTPzXi1
rst/i/1EjOC5GUGZKSmpjUWM4LkZrW4O72VoLWIEz81I3D5rSa1OIkbw3Iz2
A7iIbuEiRvDcjJItL99FR4gYwXMzpna56r1ypIgRPDcjplpY9T2TRIzguRnB
/X4Wn5glYgTPzQht4tp3cZGIETw3Y9+25ODUlSJG8NyMAacsmZc2iBjBczPu
9n/b6/QuESN4bkbx+So5+5JFjOC5GWkfRi9be1rECJ6bsTEAoTOviBjBczNq
5Ps0639LxAiemzHsWLfwxo9FjOC5GXbOmCR6I2IEz81oczqgS1auiBE8NyMy
urDF9h8iRvDcjCFVRYuGsSJG8NyMk6MDG1UtFTGC52b0rVAl7JncgxE85/e3
rd37ZeU9GMFzPi8jpL8Dq3swgudmpHS7ueZtXQ9G8NyMzfrDafObejCC52Z8
OvF0lXcbD0bwnM9DOlynOnkwgud8HguzfTqFezCC52b4tprHPh7owQiemyGZ
fX9NxAgPRvDcjFN7phe9meDBCJ7z/a5lrR4xw4MRPDfDp/ND/8fzPRjBczPy
FvYozyz3YATPzZA/vFRwMtGDETw347eo06nK2zwYwXO+vpql0+bv82AEz83o
td/Y8t1RD0bw3IxlzxXiluc8GMFzM0yVfb6sTPNgBM/N+Nq2+MOb2x6M4LkZ
V681t/lleTCC52YUVo9vN+mtByN4bsZu75Epxz57MILnLMqLuv5d+MODETxn
sdO2uXst1oMRPGcxu83Ohf1LPBjhQmDRMXJDyRKZmBE8ZzF2ddKLY3oxI3jO
ounnQs+nVcSM4DmL/MSoXYbaYkbwnEViLdUuTSMxI3jO4vqNa+q6rcSM4DmL
yNg+bOsOYkbwnEXlfvHDQruKGcFzFlXSXGF9+ogZwXMWSQfG3xgYKWYEz1ks
Ohv+MGK0mBE8Z3F5Q8C0/tFiRvCcRVClmWd7zBIzgucsFs/5Z1fHhWJG8JzF
vP8dCWyaIGYEz1mMLqo/r+o6MSN4zuIJms8TbRMzgucsvkUWts7bK2YEz1mc
nDIi9eYRMSN4zmJz992K3WfEjOA5i+oLt9efmSpmBM/5769sXyPklpgRPGdx
ptzY4vKPxIzgOYscxcekDy/FjOA5i9KPE5j9H8WM4DmLlwcvPRhTIGYEz1lM
CJnZzbdYzAie83937Au8/s4mZgTPWYRlLm71r0jCCJ6z2K/MPskoJYzgOVt2
PwX+Li9hBM9ZHMxfmrGtmoQRPGcxpX7ixA51JIzgOQtJqwYNchpJGMFzvv9d
t8oWtZIwgucsOrzUKr07SBjBcxZpKVdanQyVMILnLFKbX1mH3hJG8JyFpb+v
z5NBEkbwnEXAO9vnyJESRvCcfz62w9ecCRJG8JzF7ry8gKjpEkbwnMUvrxeX
vsyTMILnLArwbf2IfySM4DmLvlWsqa9XSRjBcxbr32e2Dd8oYQTP+bzN9qqU
tlPCCJ6ziE3e2LthkoQRPOfzXLm4aONxCSN4zmLSkrtG+zkJI3jOYlTGmbHD
0iSM4DmLPEnb7qmZEkbwnMWArC9JlR5LGMFzFp+a+sdNeSVhBM9ZLLs3/fHN
jxJG8JxFoKNRsleBhBE8ZxFiOCcd9VvCCJ6zaPtguOGoVcIInrO4fWxGjKFU
wgies/jzutWilnIpI3hu4f9Oyqk3Sy9lBM8tGDQ+acppbykjeG7B9E+HI77V
kjKC5xYsLtHk1WggZQTPLRhZ/0fVvoFSRvDcgl6ze5cubiNlBM8t6PCY2XyM
kTKC5xZUc1zPed5NygieWxB7LSPf1lfKCJ5bIDYEHa46RMoInlvwMVHWqM1o
KSN4bkGLZ9rYAZOkjOC5BcVd/VdMniElzy3g8nzGLYmTkucWVK12reLGf6Tk
uQWHf97Zvm+VlDy34JuUZY9vkJLnFjS8Y218foeUPLdg8+j5IVf2S8lzC259
98PVo1LynP/+uETf1DNS8tyC0vw+Py9ckZLnFsxb70g+dVNKnluQlu7V7+B9
KXluwRzPGsatz6TkOf++8E2rVryTkucWVPjwvcasz1Ly3IJlM9edGf5dSp5b
MGrQt7AuRil5boH3mMj8eg4peW5BUZXg1XIPT/Lcgr0XP7X/qvAkzy24iW1/
rpfzJM8tkGw89mpbFU/y3ALf2KEZMb6e5Dnfv+Qv9zo28CTPLdj5e95PbaAn
eW7Byaa9At8HeZLnFhyLWbUtCZ7kuQWBX/v5R4d5kucW7Kt6O7tJH0/y3ILL
n7gbvwd5kucWvIlWvjoxwpM8t2DhWK76xPGe5LkFruJ3232nepLnFqRcO9z7
9WxP8tyCmd5jmFWLPMlzC1r+Fs0ITvAkzy0YVzgnr2CtJ3luQfXoMzs3bPYk
zy2Qn9i+I3i3J3luwaR0fd6nJE/y3IJLO9m4f457kucWBDTzHV37nCd5bkGd
yeN3pad6kucWxIRvbTQkw5M8tyCoIK6i8b4neW4B5r6OXPHMkzy3oO/kGK7K
O0/y3IJGMbbSI7me5LkFhZObjm/9zZM8t6B3yq2WN4s9yXMrAj6Nje5u8yTP
rRggvarJKvUkz604eCi6Rn+ZjDy34um9Cnufa2XkuRV+jn6b+1aSkedW2Iam
/XnoIyPPreh15mteSF0ZeW6FdNLwLlcbychzK6okHfNt1lJGnltxueOgxfva
yshzK9rk5Y7Qd5aR51b8VN7LXNBdRp5b8V2ecPZrXxl5bsUW78SAXpEy8tyK
jmP6NTs7UkaeWzFDiVsVJ8jIcytaBl7/FjtVRp5bMUEadOD5bBl5bkXyXbmp
ySIZeW5Fl7fr3q9YLiPPrYhI9R/xcY2MPOf/39cvvvkmGXluRaL5FZbtlJHn
VkT+/e+B5/tl5LkVv55sP1rrqIw8t0KiCh4cnSIjz62o0fDcybOXZOS5FacO
dz1tT5eR51aERjcb0f6OjDy3YvKd5LRFj2XkuRUXVn96lPZSRp5bMUWm3uD4
ICPPrdhYfoi6VZ6MPLdCX9HcIeaHjDy3IkcranTAKCPPrXDuSXr5yi4jz/n5
qErby0Vy8pyvv2vj8a3lcvLcCi8urH+UTk6eW/nf7yZI1lWSk+dWbK3/34KL
PnLy3IpRV7m07Dpy8pyftzbxvqiRnDzn85Y2LMmvhZw8t0LceWrPzsFy8tyK
MI97d0YycvKcz1u3SRUXhMnJcyuGDu4TtLm3nDy34uGk2ObHI+TkuRWZV7Kk
N4bLyXMrvq6MOPc8Sk6eWxFT29YxL1pOnlvRreDAUeMMOXluxcA+IZaSeXLy
3Iq57K06iiVy8tyKHRvlQeVWyslzPl/lTYGV18nJcyumro6qUG2LnDy3Yk3P
4Nzqu+XkOV9/fq8d1ZPk5LkV62rFMVWPyclzvt+V1r+peEZOnluxucG4UbrL
cvLchtfl7mV7XpeT5zaM+ZjQm7stJ89t2MpNvPT7kZw8t6Fj++CquS/k5LkN
d95enZ31Xk6e25A879yTtM9y8tyGma1z/Y98k5PnNqiT/yzcUCwnz21If/no
1TyrnDy3YUqkqMWIEjl5bkNUj76bOkkV5LkNf/ebzvmpFeS5DcuTy8eIvRTk
uQ11KuUV5FRRkOc2JCo3TLlaS0Ge21Cw5rbHlnoK8tyGjO4NkmOaKMhzG4w7
Rgzp3EpBnttQtETtW7mdgjy3YfOFLGdhJwV5bsOh5O5Fl7opyHMbus6vZE7o
oyDPbejm87hC/0EK8tyGe20UfXz+VpDnNowLHX4oP0pBntuwY/nw6sejFeS5
DSXKnaenzVCQ53y96UljW8xTkOc2HBkra29erCDPbfh3d8+gswkK8tyG5t9K
B09bqyDPbRhwOmlvwCYFeW7D3i7X9fk7FOS5DXvyXxzdtU9BnvP13Ro9rd9h
BXluwwN54WjPUwry3IYzz3KWXjqvIM9tiMedFxOuKshzGxZP9xpUOUNBnttQ
aVVb9a17CvKc78/Fs+yULAV5bkNS818VvF8ryHMb0kKGRqdnK8hzG973nOiI
ylOQ5zb8l74sQ/5DQZ7bsKCh992jBgV5bkPPdmsUPWwK8tyG57e6/u9biYI8
t6H85VNhCVIleW7Dl7/qdfNVK8lzG0JX6tZcKa8kz2045n+3fL8qSvKcr/fa
yY8FNZXkuQ1BzWsa5vsryXMbHu2e2UPbWEme2/A2UvJ7TwsleW7Di5J62Y2D
leS5Db0mtKicCiV5boP20rw9oV2V5LkNgZHhs7J6Kslz/jyKndsHD1CS5zaE
pT3XfxqiJM/t+J5T+92YUUry3I5ePi2sX8cryXM7msb1nDhhipI8t+PGkMuB
hbOU5Lkd5+Ov9h03X0me26HV7bz/eYmSPLejdM3W3cNXKslzO74UGh+8SlSS
53aUxBVF9NqsJM/tCJLf7Hhrp5I8t0OWeWpF0H4leW6H7+DipscOK8lzO9pl
X21T/ZSSPLfjREF48urzSvKcX2/5q9n2VCV5bkcSEo+Pvakkz+0YW+dQWNZd
JXlux19p/cLbPFGS5/x61W9c2vtSSZ7b8fh9rXWeH5TkuR0nff7LmvRZSZ7b
cW/9+EWPCpXkuR3HZydtb/JbSZ7bMWTXIr9EVkme2/FknI9PkVNJntsRk5W8
IsxDRZ7b0Xtyx6gDchV5bse7CcpznFZFntvxa32DuQMqqshz/vv901KOVlOR
53bEpeaNKvVVked2pC5I+1+/+iry3I6bxWMaJjVRked2hFY1dTG3VJHndgw+
tOxdp7Yq8tyOO6ZmResYFXluh59KN/99VxV5bof3sZYr6/ZSked27Ai5UGHK
ABV5bscnj0O+54eoyHM7sjO8TztGqshzO9R1qt/oMF5FntuROf/6wCUxKvLc
jvafvabenKkiz+1Y29RP6xGnIs/5PJfYWyBeRZ7bkXB6f+6CBBV5bseeaH/v
S2tU5Dm/v1pr3xg2qMhzO96vyvZruF1FnvP9be7jHPmfijy3o/m0PiO2HFSR
53bUiI7re/+Yijy3w1pj9zMuRUWe2/Fw6OUvjS+pyHM7Iu8+Xj78moo8t+Pz
l/eXV99Sked21JF/jL90X0We2yGNfvr+S5aKPLfjQK2UB5rXKvLcDmP1OX3/
ylaR53YcbFV9yvAvKvLcDpvfttpLv6nIcwcmJuROPfRbRZ47MO/zz4j7rIo8
d2BtcsqbH04Vee7A4oBaFpWHmjx3YMaFgNMN5Wry3IG5cZmyMK2aPHeg845s
15gKavLcga8NxmxcVFVNnjswoVmXe1trqclzB+Ycidl7yl9NnjugW/Ggyu1G
avLcAe3ZsL/eN1eT5w680T+x/ApSk+cOmBZ1HSbqqCbPHdjwZvv48iFq8tyB
cOvxKrV7qMlzB6aeGzezWV81ee7A8+/HYtsPUpPnDjSYO9K323A1ee7Ang7j
5/QfoybP+f757587bKKaPHegaU1j3aipavKcf963dfykWDV57sDjZn1WTp2v
Js/5n4dW6zhziZo8d6ByeuzB2BVq8tyB78vbXp29Vk2eO/DuR9dlszeqyXMH
GnWILZm1XU2eOxCUvStgxn9q8tyBvPZb1VMOqslzB/Q/2u6fcExNnjtwLWHU
z1EpavLcgQsPsn9FXlST5w5kJi4/1CdNTZ474H29kXdohpo8dyBhcjITfE9N
njvgmX6rTuMnavLcgRxR5M0aL9XkOT+/vS2q6d6ryXM+L/51mpXkqMlzfv4h
dlHRVzV57sClp/Hr3xSpyXMH8jNXfMowqslzBw52fld0wqYmz/n3b+58ZUuJ
mjx34HjjxLBFEg157oDk+NJtUUoNec7n+13R0W56DXnugChlfXzjShry3IG9
A9tU1VfXkOcOhNY4OtfgqyHPHTi9/siup/U05LkDZydwCacba8hzB7qsGxeU
2EJDnjtwu+6xlEltNOS5A/7/rDGFdNSQ5w4UNntYUjNEQ547sNTS8IWtu4Y8
d6BH1oRZWX005LkDh9kuOckRGvLcgfZvF3ovGKYhz53IbfDUp89oDXnuRM5z
Z3HtCRry3AmRx5UN5hgNee7Elhp3xJkzNeS5E2tfZHfZNE9DnjuRqL8UMXqx
hjx3Qu6hC266XEOeO9G0+s7fjlUa8tyJ+pUrzM38V0OeO/GhuNmLxC0a8tyJ
Lr8OSQbt0pDn/PO7mihr7NeQ505MypqX/+WQhjx34sbR9lsPn9CQ506YNzeu
Nfmshjx34lwYF9/ksoY8d+LM7aFXfl/TkOdOLBzlenjqloY8d+J/l9dfnnJf
Q5470Sn9bnyjLA157sTDs339vr3UkOdOeDV8vy/pvYY8d+K+zMv1d66GPHei
d0JyK+8CDXnuxIoWncKzijTkuRMFxvXMCqOGPHdiTAkqtbdpyHMnahfY7xtc
GvLcibQt40YeFGvJcyde9G72epBCS57zz58qbarQaclzJ/odXxB9uYKWPHei
aEevVROqaslzJ2oEVF9bqZaWPHfi1KTVszLqaslzJ55nMszUAC157kR5eZ6p
SqCWPOd/Hl5pbcZfWvLciXl9F2gmt9OS507cen4p1quTljx3okqrKbcvd9WS
507Ua9jhz989teS5E18e3PMT99eS507M3JYSmDxYS547YZy5uWHY31ry3ImG
Ryrovo3Rkud8Hr8/+rRyopY85/Peb8TuelO15LkT6nHjwjJnaclzJ9hy8bmj
4rTkOZ/XU2ETXYu15Dlfv2hYztblWvLcCf/ggV0DV2vJcye2sY/33PtXS547
EdlxTMHILVrynO/P+mO+1p1a8tyJe8/Ra80+LXnO52FkakytQ1rynJ+H6Gz8
2eNa8tyJ38XXVoSc0ZLn/PPZsUtfXdSS507ML4iZNS5NS547Ue5Au6HsTS15
zuGj95ygpXe15DmHG7dT1PrHWvKcA7M3/s3O51rynMNG3Zxd/m+15DkHsaVe
5OmPWvKcQ/7xuro2eVrynEMNT4/069+05DmHF+G9Jnb9rSXPOTQI3al9ZNaS
5xy4wHmn+jq05DmHIQ/mhL8s1ZLnHMZ38/86SKojzzm8GeG18K1SR55zuNnx
Ubkheh15zr9/W27S24o68pzD5i3Zfw2upiPPOdgLet59WUtHnnOoePlaZD9/
HXnOoe7F1B+PAnTkOYdz+qxFYYE68pzDt9gEr5t/6chzDvFVJh4NbqcjzznU
ThF1OcPoyHMOAbPf5tTvqiPPOcB/3pI94TrynEOueKK/Vz8dec5B/rpZVsIg
HXnO4f7PQYvtw3TkOYec6mNbRo/WkeccRl3/+Pv9eB15zr/vavczPWJ05DmH
DQuaLLgyQ0eec5Batb3qz9WR5xzijk6rv3mhjjzn57P3tUq0VEeec9BNvmOL
XqkjzzlMaJzx++VaHXnOYfK6noYOG3XkOYfr9wpdydt05Dnf332VKmn36Mhz
DjvHDw6edUBHnnM44WoS/fawjjznMPhZ1SPtT+rIc74/X3aa957Vkeccml4P
7CW+rCPPOexfPvRC1DUdec4h/MvWxpkZOvKcw/EqY8/Vuacjz/n9ONFj6WMd
ec5hUNFhY85zHXnOoXx+lWPt3+rIcw7zp+ljt3/Ukeccjp6Q9zV/0ZHnHJr3
WdSx1zcdec4heW8RDv3Skeccqi18PLDUpCPP+TxG7lkUYdeR5/x6eJV6vERH
nvPzff5b4yHRk+ccgsOjYiMUevKcw5m448YjWj15ziHtLhI4Lz157kJm0PZm
varoyXMXdo5rbNxTQ0+eu8CumPXgl5+ePHfBPjn/avsGevLchVXxlturm+jJ
cxd093y+v2mhJ89dWFiY5V+3jZ48d4HxWb5wWgc9ee7C8E6nfl3prCfPXfDO
yoiTdNOT5y50/fBX7Z699OS5C3lVF+Rv6q8nz12I+eiZ+X6wnjx3IcK7+w3f
v/XkuQsbIi+9GzdGT567UPwso9yxCXry3IVFAz+O+xWjJ89daNh/3rtmM/Xk
uQvGj9KYGXP15Dm/3glzjbML9eS5CxcqXig2/qMnz13Ypr/yOXClnjx3YWLw
NHbqWj15zr/vWdcGJzboyXMXKl89tejbVj157sLGRZUsdXbryXMXPoR8Xzdi
v548dyH387bw7Yf05LkLkofrGj07rifPXRjr066Z8oyePHdh/HblYOainjx3
QXFkfNKcq3ry3IV+w9IrnrihJ89dOD5p4fHc23ry3IVJLTQTKz7Uk+cu2NLe
9gh7qifPXZh7pefAuFd68twFbsnz5cfe68lz/vlKL7Pf5+jJcxcO1L06XPVV
T567MFVilAb/0JPnLrQ69+nV+GI9ee7Cq5yfWZtYPXnO15e7zHzdoSfPXbh0
Sd2pqFRPnrvQXTUnWyUuR57zeWp45+ReaTny3IWwtKMVW8nLkecuRNccWP6e
shx57sKjJfakYZpy5LkL54vuP/qtK8f8H42280M=
      "]]}}, {}},
  AspectRatio->NCache[GoldenRatio^(-1), 0.6180339887498948],
  Axes->{True, True},
  AxesLabel->{None, None},
  AxesOrigin->{0.9885156249999999, 0},
  DisplayFunction->Identity,
  Frame->{{False, False}, {False, False}},
  FrameLabel->{{None, None}, {None, None}},
  FrameTicks->{{Automatic, Automatic}, {Automatic, Automatic}},
  GridLines->{None, None},
  GridLinesStyle->Directive[
    GrayLevel[0.5, 0.4]],
  ImagePadding->All,
  Method->{"CoordinatesToolOptions" -> {"DisplayFunction" -> ({
        (Part[{{Identity, Identity}, {Identity, Identity}}, 1, 2][#]& )[
         Part[#, 1]], 
        (Part[{{Identity, Identity}, {Identity, Identity}}, 2, 2][#]& )[
         Part[#, 2]]}& ), "CopiedValueFunction" -> ({
        (Part[{{Identity, Identity}, {Identity, Identity}}, 1, 2][#]& )[
         Part[#, 1]], 
        (Part[{{Identity, Identity}, {Identity, Identity}}, 2, 2][#]& )[
         Part[#, 2]]}& )}},
  PlotRange->{{1.001, 1.8}, {0, 4.014582824539435}},
  PlotRangeClipping->True,
  PlotRangePadding->{{
     Scaled[0.02], 
     Scaled[0.02]}, {
     Scaled[0.02], 
     Scaled[0.05]}},
  Ticks->{Automatic, Automatic}]], "Output",
 CellChangeTimes->{3.692623955566354*^9, 3.69262398975519*^9, 
  3.6926823914420786`*^9, 3.6926826207150035`*^9, 3.692955922749214*^9, 
  3.692958438253557*^9, 3.69295889761055*^9, 3.6937309868243747`*^9, 
  3.6954584739925537`*^9, 3.703485950532861*^9, 3.703486239070712*^9}]
}, Open  ]],

Cell[BoxData[{
 RowBox[{
  RowBox[{"\[Omega]r2Vec2", "=", 
   RowBox[{"{", "}"}]}], ";"}], "\[IndentingNewLine]", 
 RowBox[{"For", "[", 
  RowBox[{
   RowBox[{"i", "=", "0"}], ",", 
   RowBox[{"i", "\[LessEqual]", "800"}], ",", 
   RowBox[{"i", "++"}], ",", 
   RowBox[{
    RowBox[{
     RowBox[{"Sol2", "[", "i", "]"}], "=", 
     RowBox[{"Solve", "[", 
      RowBox[{
       RowBox[{"(", 
        RowBox[{"eqSub1", "/.", 
         RowBox[{"{", 
          RowBox[{
           RowBox[{"\[Alpha]1", "\[Rule]", "0.5"}], ",", 
           RowBox[{"\[Alpha]2", "\[Rule]", "0.05"}], ",", 
           RowBox[{"\[Omega]n1", "\[Rule]", "1"}], ",", 
           RowBox[{"\[Omega]n2", "\[Rule]", "1.005"}], ",", 
           RowBox[{"\[Omega]r", "\[Rule]", 
            RowBox[{"1", "+", 
             RowBox[{"i", "/", "1000"}]}]}]}], "}"}]}], ")"}], ",", 
       RowBox[{"{", "Ac2", "}"}]}], "]"}]}], ";", 
    RowBox[{"AppendTo", "[", 
     RowBox[{"\[Omega]r2Vec2", ",", 
      RowBox[{"{", 
       RowBox[{
        RowBox[{"1", "+", 
         RowBox[{"i", "/", "1000"}]}], ",", 
        RowBox[{"Ac2", "/.", 
         RowBox[{
          RowBox[{"Sol2", "[", "i", "]"}], "[", 
          RowBox[{"[", "2", "]"}], "]"}]}]}], "}"}]}], "]"}]}]}], 
  "]"}]}], "Input",
 CellChangeTimes->{{3.692624003458989*^9, 3.692624011091752*^9}, 
   3.692624053156958*^9, {3.692624088840526*^9, 3.692624108233465*^9}}],

Cell[CellGroupData[{

Cell[BoxData[
 RowBox[{"MS22", "=", 
  RowBox[{"ListPlot", "[", 
   RowBox[{"\[Omega]r2Vec2", ",", 
    RowBox[{"Joined", "\[Rule]", "True"}], ",", 
    RowBox[{"PlotStyle", "\[Rule]", 
     RowBox[{"{", 
      RowBox[{"Darker", "[", "Green", "]"}], "}"}]}]}], "]"}]}]], "Input",
 CellChangeTimes->{
  3.692624019793622*^9, 3.6926241060582476`*^9, 3.692682394042339*^9, {
   3.692682570392972*^9, 3.692682576880621*^9}}],

Cell[BoxData[
 GraphicsBox[{{}, {{}, {}, 
    {RGBColor[0, 
      NCache[
       Rational[2, 3], 0.6666666666666666], 0], PointSize[
     0.007333333333333334], AbsoluteThickness[1.6], LineBox[CompressedData["
1:eJwt13dcjf0bB/CeQuWxZY/HyIyMbOmjjISUWWQ9dllFJZmJbAnhsbNHdtmj
EBHR0tQ4ndPZ59z32Ut+d+d33f94nVed6/5e43u903XJ+hnLbW1sbDrY2djU
/bsj5FX48bYMtuWzO3ZsuQ9xz0EOyR0ZzK0nzPu8JBWzqq+d/dCFwbJce95f
Xs/x5mL7Ab+cGax+lxsR6f4KfebHv9P2ZtBFHPy45u4bHG9bb06T/gyCWzc4
oFiShtr8KC4kg7ZbwrxYv3SsSpBvxVAGQVuM7Xf1fIc83yXNAkcyWJuovO0i
e4cxDQuvhI5hsP/x0sLkq+9x8+OU4fs9Gfg/cW92dcYHtIhN+5I0gcGtxQcD
NfoP2IahC1/4MJhTPKeP3ckMCM232FxfBveKBccq+n/EjGed90inc7+v2Xkv
KO0j6rKtN4dBQlbwyU7TPqFXXbrzGITeXWe6XfgJ1uMtZLAhNnZw2IJMWOrC
LWHwdjnf/KUiEyusD4MLhy5cqrfoM3K6lRq3hzCYkXSkwaLSzxhd4Xf41DoG
9/fJDc1nf8F1rnoPNjBoEHqZ7/v1C7hkUzIjGfzwq+86xjMLW5zueVdFc/E+
th5dPyULgh91ARm0fD17wifnr/DnorWIZfD6lMEm6fhXvPBpZOuyl0H76wnd
79p8Q48GMYnjDjJ4cSs2x27NN9R1Y348g1OOX/QvCr7BtL2uwQyuZbufrBmT
jWXWAzJ4Xxb9+/TVbHzXz+Q6zMD1vti22vE76k735iKDkQvu9ctf+x1XQ+s6
wsDuTPvC6B/f0aT/o/PKGwyGBM7vq2r7A5utA8N97q3a3cTnB6zj8oCB++oA
r9NRPzCtrr0pDHpuys88ceMHrO14xr3fz76X488f6F5XvlcMnOuVdzDZ5cCa
bhqDFhEXO60ZlAND3fE+MPCd02Px0oU5sIbLZJC+ZFlJ9YEcfPta93D5/Zk3
hX2SA25YFgt+MJh+L9ojnpeDyxOeqH/nMzi683zT9Ma5qKte62IGur4nFftH
5GKTdaAZbO+xkidbkouq6LqGMNiz0+Wr7FAuploDcvU9/iL40JNc1EWLEjOw
WdMkMLsiF10fbOBGmoHX542tUh3ycHBN3QQyqHd+v924QXnQ9a67IAw0g1sF
R8/Nw2Jrg7nv77u/cUFMHrKS6g7IIC7Db6TiZp51mhvZspDMf/Lc9UceLtVd
twYsQvJfVnTR58F6PRpyP7fs2fWxUz4irBeOxUXDtRVdx+fDOn4tWKwf1hVu
IfmYbE2YxYFJK+/9js+Htb3tWTSeMsx7V2o+/qlrR2cWzRatP/yuJB/W8nVj
8eBUme7tn3xo6tLtySLtmFi6xbkA1uO5sOhU5Jepn1SAz3XhBrDw+v20dMja
ArhZHxZ7w/1DhiQU4ILyBneDWXQtnHdXn1KAutu2bDSL6pUP8nYUFWCjdSGw
cN7sYZttLgCXLDfQLCwztsyq7vwTk6wNYXG2Z35ZmudP1E3fxyksniU4XVu5
7Cc6zaubaBbLemXeK4r7Ca652fqZLBJXn1Q73foJVW7dgmERc+W/5Z2yfsK6
ruazOFz4QKmS/cSnuvWymMWqwG8RJ5sUwroOlrH4q7V7gcPAQpyru76rWBgb
S/mTpxfCet3WsAhteSdiwYZChFkXFgvHfutmeB4vhHWcw1l4vtg1Vv+4EBOt
A8P150bWnx35hbCOy1YWsrfayWWaQnSoa28MC++VtwsbtSqCtR17WCT9fDun
xdAiMHXl289ilu3KcPmsIljTPczikV9A0YXwImTUHS+Bxa6Rhh69ThTBGi6R
xXDb/Za4x0U481/dw+L80Yn6N7lFqNvOj86zWJEQf/c7W4T11oXKIkHb4PHz
ZsWoq171NRaXalJObRtQjPH/H2g0GN9T1GFaMeq2ldM9Ln7agf6Ja4rRzhqQ
RZt7OXLxgWJY1/MTFpHHMu60v1UMRd06fcHCfX9PYa9PxbCuvzfc+w6/79hC
UIz3devqHYuMlGMfi21LYF0vH7n5XZUZtKNLCU7XrYMvLFLvyv3tPEpgvb7Z
LFrv0bZZEVSCtdaFz8Jt/fQuN6NKYL0ehSyu/lO/8HNiCbysF45Fr5Dn17Me
lcA6fhXc+8Ky9Xe/l6CNNWGuf85rB4bJSmBtr5D7ucPplFaOpZDVtUPKQrx2
dM3ZHqWwlk/JzbfevUc9r1Kk16Wr5j6fOfB92sJSWI+n5+I17OO5NboUJ+vC
mVl0PueZf+hkKWysjwr/3BtQtfNRKaz81lMh++DhN4HZpSio49JBhZ1VY9Od
JKX4/0JQocOrOPfU+mW4XcdRMxW+d/wTM6prGax8OKnQqOezqqvuZfi/5yp0
5Y+4rQkoI89VKHh6sHffjWXkuQrmZZNuTjhSRp5z8b6c3+h9q4w8V+GNd1De
gA9l5Dn3/W/GJn/Ky8hzFXxuXV2Taiwjz1VAreegmU6/yHMVPtZGXypy/UWe
q+D8671lgs8v8lyF4q1L955d+os8V+EIP3pn8bZf5LkK7MZGvWxO/yLPVRhU
Yfu86aNf5LkKItXwjQ5ff5HnKnh025IgEfwiz1UIrzo17cmfX+S5Cpuyg/ir
25WT5yr8vnXu4N9u5eS5CvW6eWxNnFpOnqsQGTpc7riinDxX4Wb2aafgHeXk
uQpL3x7t9fh0OXmuQt/BYfNED8vJcxVubU+pdMgqJ89VyHS3lTvxy8lzFe7p
3R42+l1OnnPnfTt3IdOqgjzn6nf6jXOaawV5rsLQbzK3rd4V5LkKyR0evXBe
XEGeq+D+tbvweVQFea7C52uXa0YnVJDnKnhmlgtu36ogz1WIWFPazP5dBXmu
wvt9qmP+JRXkOZf/gqKTe1UV5LkKbcL9us+pX0meq9DqUtnyRc0ryXMVrqzd
cWNRp0ryXIU7CwMsc/pUkucq/Jo0MmrC0EryXAWvogeuLp6V5LkK5fa2bg6+
leS5CvOP9j1dFlhJnquQ5FsdenNZJXmugulM0vfVoZXkuQpZ109/7Lm1kjzn
vv/6xcrivZXkuQo3Dr74EHu8kjxXQTy3kbLHxUryXIVED6H+7e1K8lyFWJ+J
zPQnleS5CpYbYlFpeiV5rsK19ADVgm+V5LkKftPKOxYVVZLnKoQsPx41mV9J
nqtxPW5Oq1RlJXmuRuK5HNu25kryXI1cw2b/jQ2qyHM19k5OaPypeRV5rkbt
kZ4+LTtVkedqPLa0bhHYu4o8V+OVqMmmRLcq8lyNETcOxGV5VJHnanivKJxm
8qkiz9XoV8+pvOvsKvJcjeOVg7y8FleR52rob2r3Ba2uIs/VuNzF8HZtZBV5
roY9/7omKqaKPFeD6TVhyLZDVeS5Gu3CZQejT1WR52oMmHfYIexyFXmuhmdv
5sniu1XkuRrfT6Ve8XlWRZ6rsSUqoNTlfRV5rsb9gD4h9tlV5LkaDs5z55cV
VZHnatz5pnx9u7qKPFejWXXOmQ2KKvJcjfl902rdjFXkuRovhwdqFXY88lwN
f5tWB6404ZHn3PlC/DKnt+OR52qkFHu8NHbnkedqZL8wrj3ryiPP1bBxjJQO
G8kjz9VYm7ff4+s4HnmuRtIbaVjQNB55rkZyrNtRfiCPPFfjyZqSKyuX8shz
NX5lj37KX8sjz9XQxiTmB0XxyHM1omY7NPi2i0eeq3Eh9vTsEYd55DkXr6vr
t/OneOQ5V78jiZG/k3jkuRqNK3YEBSTzyHM1BnnH7rnzhEeeq+Eb26HWmMYj
z9UYNuZ2tlcWjzxX427oJpu4Ah55robbt4fn3lfwyHM1trden2wW88hzNR7u
Sh7hquGR52p0beM3OaiWR56robJ1luxyqCbP1dhqqOxyrUU1ec7Vb7ezPr1j
NXmuxrllkRHFPavJczWWlXhflQ6sJs/VGPVHfdAwqpo8V+O3U9oQmwnV5Lka
xwpKr9v6VZPnakSm/yv5E1hNnquBNQH2hiXV5Dl3nzLv1peuqSbP1ZgU6ikv
iqwmzzXIY0oy0ndWk+caWJoMOHXtQDV5rkFxk4pVu09Uk+carDBEeS28UE2e
a9C5dJOL281q8lyDQ83Gu9g9qibPNdi1zc0n+2U1ea7B2tz9h05kVJPnGrh9
ibLM/l5NnmuwYFWXSy2Kq8lzDb4Pjd/+hVdNnmvwaeu7C9tk1eS5Bidjr9v3
01WT5xrEfWydVvCnmjzX4PDA8uxoRz55rsHcmU9HdWjJJ881+OfC1IZPO/LJ
cw0Sj48YP60nnzzXwOVPfWXlAD55rkHvPgObrx/JJ881sGvY/aHBi0+ea8Df
Orpg21Q+ea5BYNin2NrZfPJcgzYdG7yPXsQnz7nPvXr/p1rFJ8+5/Cr9Gq3Y
wCfPNTgRktCtYAufPNfgQo2qCnv45LkGD66u8b9+hE+ea3Blmnijw2k+ea7B
85YTZ6xI4pPnGjzJm8G+vc0nz7n+T8qd0yqFT55rsGlQ9L4Vr/nkuQa8KPXB
xx/55LkGCYtKVli+88lzDc5dftPZs5hPnnP5X+7+PIbHJ8818Dm4c/QbKZ88
12Bj5Ng7Og2fPNfA/sS7xi61fPKcq7fvvFVB9gLyXIMXq/zS9jYTkOcabHEt
b/+gnYA812DxgeHb8rsJyHMNbrvGyDQuAvJcA0NqwdrmQwXkuQZnPoxv0NdD
QJ5rsK5P3gsPbwF5rsGo2uijfv4C8lyDpE8uh+bPFZDnGuw+8eXR8iUC8lwD
UcfBjqtXC8hzDf6rHHxiTbiAPOfmY8LxwJBtAvJcA4fHTYOWxQnIc26eUuZd
mhcvIM81aNWkU3/f0wLyXIOUKm199yQBec7V80P0gF63BeS5Bl5lw+81eSwg
zzUYZLkfp3opIM81WPZ6/uvcDwLyXAuvM/fm3P8mIM+1mOLQOGDfTwF5rsWZ
hJ/vFlQIyHMthisWXxggEpDnWhR3NMp/MwLyXIvdW6pTM40C8lyLWxVBpnjb
GvJci+q7iW9n/l1DnmtxmX3p6ORUQ55z8cPZsh8da8hzLVLy/Mcc6FFDnmux
5T+Z61jXGvJciwj/76mqYTXkORf/jLkgCTXkuRa9Jq057juphjzXgh/spNL6
15DnWgwMrtCemVtDnmsxrMPDy+5LashzLV4ULLeUhNSQ51q4xOY2iNxYQ55r
kfrkQ0bjrTXkOVePt7ZjLu+uIc+1SHo9JdTtcA15rkXjRwFL0xNryHMt7pwo
bDf1Qg15rsX85RGn8q7XkOdc/T3yKwLu15DnWjxceVRX9LSGPNcidgUq5qTV
kOdaTG8eej4ns4Y818L+0u0hPjk15LkWe1+H3nxdXEOea7H/9BiLK6+GPNdi
nWaP23lJDXmuxeeRz6Y7qGvIcy3i49znhZpryHMtQt6E+xfYCclzLVafeTV8
eCMhea6F4Flwy5NOQvJci8zkrBq2o5A816JL436pk3sIyXMt5LHZMZf6C8lz
Lfx/MX7qoULyXIumrbO6jfMQkudazAyJ/x0/UUiea/FraUh18TQhea7FSNGu
wi4BQvJci9yJprJli4TkOdffiTLdtZVC8pyLN2R9b/56IXmuxXvF8fB/ooTk
uRYrtMvLA3YKyXOuPuHSVYf3CclzLcpm9miTdlRInmtxbGxTmfK0kDzXIuPV
RUnHJCF5rsWhvpmtvG8JyXMtPhaFh657KCTPtfBoevj3sedC8pw7b3v125R0
IXmuhSFw94u8z0LyXItV49sxyhwhea6DdMeepY4lQvJch0G8U2268ITkuQ5e
Me2bDpEIyXMdTr/OnTpBJSTPdZjhG5M30yQkz3Vo4s27tshWRJ7rwPS7+3FV
QxF5rsNA/YkR61uIyHMdXnSeVLuhvYg81+HZjdD24d1E5LkOeS4p8Rv6ishz
HfbyHy9eN1hEnuvQOLXR0ZWjROS5DheHBHRZ6CUiz3Vo8ayX04zJIvJch49B
TdaNmyEiz3Xwbnxq4OB5IvJch8cnfBZ2XiIiz3WYf+GW0T5ERJ7rUP1+WH1l
mIg81+Fe4prYvM0i8lyH9CvvIlNjROS5Dtq45KoT+0XkuQ6vxf99DEsQkec6
NE3Q9Zr6n4g816HB8r4Ozkki8lyHuM3/BRtvishzHZ62vjrt6wMRea7DlvTr
z889E5HnOrwbZ0oOSROR5zo8SlH3HZYpIs91UOzkD/3zXUSe67B2Q/sfGYUi
8pyr/7MK8/4KEXmuw3Ym+uUUoYg81+GWy4DmfytF5LkOnw2j/3zSichzLn7I
r727akXkuQ7Nu069O6qBmDzXIdH3dRjTWEyec/16vaTwSisxea7DssqQylmd
xOS5DsHZNvF2PcTkuQ7n/acK7vcTk+c6rBOGCeYOEZPnOjzPOZbwl7uYPNfh
W8tv0uvjxOS5Dr23j9b5TBGT5zr4pGgfSWaIyXMdFrg1c94/T0ye6yAJPDel
xxIxec7dh+CbLm+DxeS5Dt1P4uOcMDF5roNd/ZBOsigxec7Vr6Cf246dYvJc
h6O9Djg22ycmz3X42jXm8oV4MXmuw019YxuXU2LyXIfZyj7OqRfE5LkONquy
mo25LibPufpVCD69uysmz3XQGIKnTEwVk+c6+MVMOP/plZg81yMycunbiR/E
5LkeaJT8+H2WmDzXY8yjels98sTkuR6r2/m3f1oiJs/1eDly3dH+PDF5rsfm
APfKJLGYPNcj3yHxbydWTJ7r4Tna32m3QUye65E2YpyF/SMmz/Xof3dsxgJ7
CXmuR9SdtmGfmkjIcz0+PTr914DWEvJcj7uPD0ad6CQhz/Vo1+pFod5ZQp7r
se25uMvcfhLyXI87duWzn7lJyHM9cksDolqNlpDneoxLaXUg1EtCnuux9Uje
oc8+EvJcj6Q/k3d1mS4hz/WIHuq2JiJQQp7rwZjGTs1cJCHP9Sh71dO53UoJ
eV4X74R25ToJea5HQ9cR71IiJOQ5937H1wf/bJWQ53pkeX6dOWm3hDzX49XD
Rh3jD0rIcz2yld1q8o5JyHM9hDMfPm59RkKe6zHMHBAXkCQhz/VI/Jqy6ORN
CXmux9mtSz3z7kvIcz00Cb/7NXkqIc/18A1u7+z9RkKe63F5pF/v7RkS8lyP
Lm0HjH78VUKe6zHQMnlhTZ6EPNfj+PtBx9uUSshzPVoNCy2dyJOQ53o8dUwY
ES6WkOd6jK3pmHyRkZDnemwIPjP8s15Cnuuxpu+RMqZWQp7r8ex19LnWDaTk
uR7FzyqjRjWWkud6tHzisXG+k5Q816NxYPPDWztIyXM9lvvmfTrTTUqe6+E/
67fz0z5S8lyPzh4NrucMlJLnXL1VS6ZKhkvJc+7+hMe1+wtS8lyPH7yqJq0n
SslzPQ5t5/fv4yslz7nzJZs3jZolJc/12G86pvAJkpLnejz4x+l4wBIpea7H
dVvhiqXBUvJcjy0vw1avDZWS53p4nWp7OWKTlDzXw66DR6Ot26XkuQHu9uPu
7NwjJc8NyJoXtzP2kJQ8N2DInOWHdx+XkucGXN0+Oi/2jJQ8N6B10pKZMUlS
8tyA8QWDm267KSXPDcjdaeuw6b6UPDeg77yeWP9ESp4bsHE1m7r8tZQ8N+Ba
q9S18z5IyXMDJrdMX+mbJSXPDQjfsvSaR66UPDcg4YOol2uxlDw3YNans0yH
Sil5bkBweoaNg1BKnhuwKPDeXJVcSp4bMOLcWUuJRkqeGxDWMFeSbpaS5waE
Hj3R44atjDznvn/E+d4BRxl5ztWrOH3PmmYy8tyAKWm3705tIyPPDejcsGMv
l84y8tyAtxZ/tX0PGXluwLEFsS2rXWTkuQEe4dJ9rwbLyHMDdjROm3VipIw8
N2DxtmFRIWNl5LkBkqRdGg9vGXluQIzg55fm02TkOXd+z2UW3iwZeW6A19h5
Bx4FychzA3raCCN2LpGR5wasGTo8bWqwjDw34Gu/yJA2oTLy3IBP375FVEbK
yHMD9OdWVN/YJiPPDVj7ZmXK2t0y8tyAYr1OPOigjDw3wPHxiD2aBBl5bkDR
H7+9qadl5LkBaScXsuEXZeS5Ad9Ldn8YfF1GnhtgKq36S5ksI88NwNzjt289
lpHnBnx7l/p2yQsZeW7AWPdlXu3TZeS5AScvPHP78UlGnnPzEZ11Yne2jDw3
4E+7lBXDC2TkuQHzYvfdFpXKyHMDJkYv+Pc0T0aeG7B618RDE8Uy8tyAcVWz
+6mVMvLcgAGXznld0MnIcwNWHOn7w/u3jDw3oMqryU+lnZw8N2B359mzTzaU
k+dc/r5/+41uLifPDdB8Gf2hvI2cPDfgySImdWdnOXluwKQbg3p07SEnzw0Y
3My+ZZqLnDw3YlB55M4Fg+XkuRGd+sWtM46Qk+dGnJKPKD8OOXluRAs24Ue/
iXLy3IglVccmfpgqJ8+N+Ont7jlvppw8N+Le4cPpirly8pz7fu3uzJjFcvLc
iG+f/glouVJOnhuhrJ277spaOXluxH8XXJsODpeT50ZkHDg16m20nDw34nPC
YXZyjJw8N2L0OoehBXvl5LkR4Zm19RcekZPnRkwYsWK54IScPDfixkS3WavP
yslzI3zXz81TJsnJcyN8umVVb7gpJ8+NSM7YHKe5JyfPjXB6OvtVeKqcPDfC
03danPqlnDw34k3xdEHoOzl5bsT4274lskw5ec6dr6HripXf5eS5Ed4TyvdX
FsjJcyN2X580MbBMTp4bsXHrnHPZPDl5bkTPdsyhcWI5eW5E93xL26dKOXnO
vf/vpZ59dHLy3IgrPR3sz1jk5LkRbok/QhztFOS5Ef3zLq7d5Kggz434tCqw
Gb+pgjw3YqWsdKZfawV5bgTP7u+RzzsqyHMjVMsz0rp2V5DnRpwuFUv39VGQ
50aEec55qRigIM+NcN0vHDBzmII8NyL7xebJT9wV5DmXj074d9txCvLcCPnG
RhFRPgry3IgNe9PiCv0U5LkRly6WeQ6doyDPjVg/acSNhPkK8tyIlv1uP5Ut
UZDnXH2dHMInBivIcyP2ynr+urBeQZ4bYZdeotZGKMhzI4Lf6Z5N2aogz414
PsG3/6VdCvLcCE3G/enqfQry3IghAkXPCfEK8twIx3UldxMTFeQ5975ZnkL+
WQV5bsS1p2ze4MsK8pybV96z8B03FeS5EcemLv3y5Z6CPOfyOf+qwClVQZ4b
8fVW/KkFLxXkuQkJm683u5auIM9N+GvCF0/pJwV5bkLupvcuA7MV5LkJPx/O
/b4xX0GemzA6c2b/JyUK8tyE3R83TdRXKshzE/KUBzoMFyrIcxOEb6ffjZAr
yHMThsriLY/UCvLcBKflDg2VRgV5bsK7Odt+9rFRkucmbO37YMnSBkry3ISj
e/+9f7aRkjw3IXzW9Ne5LZTkuQlvnnocdminJM9N8G8n+mfMP0ry3AR0/zsy
tIeSPDeh4ftlRy+7KMlzExb0fbg+b5CSPDfh3x93nOxGKMlzE+I2NN05yENJ
nptwvtXJRwvHK8lzrn4NjMkHJivJcxPulTHrU/2V5LkJjlFDLeVzlOS5CU3r
b59hv0BJnpvQz7Jzo+tSJXluQofumkWzgpXkuQnJhw+13bxeSZ6bILpQe/5c
hJI8N0HrWMu82aIkz01gc8e0qIxRkucmKPxCbW32KclzE1R9vN91PqIkz014
umDjDPcTSvLchPfu1x4HnlGS5yb0XneoZuMlJXluwgFlofTwdSV5boKk1bAP
15OV5LkJ/x2ZFfrmkZI8N6HV4kom/5mSPOd+X7JnouSNkjw3IV7ChNV+UJLn
XL8iv25snqUkz03g/fV+avccJXluQsnC7b/dCpXkOTd/r27EjfulJM9NSL8t
FE2vVpLn3Ly2qXFeJFaS5yZUz5g8erVSSZ6b4N3kZb9IrZI8N3F/f5Ubd5iV
5LkJtmXJ0z/YMOQ5N38WkVOmHUOemzDygXZiVgOGPOfifXEWfXNkyHMTCn98
MnxvxJDn3Pl+D9ic05Qhz02o8bgXnNuCIc9NODHs+JfcVgx5zt2n0QPO5bZl
yHNuXoJyy3M6MOQ5dz/nfD32ozNDnpshvbrmWXZXhjw3Y26Erf9XZ4Y8N2N+
ctncz70Y8tyMQoHPz4y+DHluRpeI0xnp/Rny3Iyg5a17vx7IkOdmZG9uXvvU
jSHPzZjkWuj9aBhDnpux+2lK/eSRDHluxjo7/fBr7gx5bkbCc0n5eTDkuRkr
RpeZEr0Y8tyMx1fbHDo8gSHPzRBkiY7tnsSQ52YEe51tumUKQ56boZoVbRs2
jSHPzWD+zlm9YjpDnpvx1UUyJWgWQ56b4Te02RW/AIY8N6Nm+eGwcfMY8tyM
xs/uPB22gCHPzThSnRLRZzFDnpshXqC602EpQ56bcWze3XmNVzDkOVevLNdd
tasY8tyM+4vfdlOuZshzM4z7b7hXrGPIcy5exIAf2WEMeW5GRouLv16HM+S5
Ge+beCxP3sSQ51y9i2auPBPNkOdm+Fzoxd+7jSHPufr625SF72TIcy6fS85+
/8Yy5DnX3z8lY3zjGPKcq1dS8M0R+xny3Izk7a3jux9iyHMzKn17qRrHM+S5
GS8PVOXoExjy3IxlGw+4Vp1gyHMzhjuudPhyiiHPzejY/NWiR2cY8pzrR8vs
IWfOM+S5GS0XVu2NucSQ52YM+mvU3FVXGPLcDJu8DremXWfIczP+Xfdl05Bb
DHluxhK3/Rntkhny3IyL3meP1d5jyHMzdpwcV8F7yJDnZkTmfLjzMYUhz82Y
Efqv4dZThjw3I/ZhUMahFwx5bsasM9oW618z5LkZXvrQKv80hjw3c441HTT4
PUOem5Hk3MK25UeGPDdjQPiLWepMhjw3I3GYT5+8LIY8N8O+y58dj7IZ8tyM
LXc7zk3IYchzM3jOvJT1+Qx5bkFEYvxx30KGPLegqnCZtm8JQ55bcPFIUon9
L4Y8t6BHzz3j+BUMeW6Ba8G0gWk8hjy3cP9fG5N0VsCQ5xZs9Tl6MlLEkOcW
vArb02y6lCHPLdBtCmrqomDIcwvK9/sfr8cy5LkFykuXz/1SM+S5BUd3xbs8
0THkuQXL02aNPWJkyHMLdj8bULrcwpDnFjxIXGBx/8OQ5xYc8+twtaUtS55b
8Of2tVxxPZY8t6DPqJH73tqz5LkFgvktMk40ZMlzC4rHrt0f3Jglzy14WbWn
YEwzljznzud4+lbzlix5bkGlf0V9QSuWPLdA0/mU5Glbljy3wP62KeBAB5Y8
t2Cffvy0+Z1Z8tyCyWUPvvXvypLnFqRbon7WdmfJcwvcvxWu+t6TJc8taHHM
fs/FPix5bgF/kZfL+n4seW7B9w7vgjwGsOS5BZe2pLVuPJglzy1o3WDT/NIh
LHlugU3Lf/rfGs6S5xbsz2L3RY5iyXMLlvXtHTpuDEueW1DfYuI1HcuS5xZk
l1+uKvViyXMLJowLXHNjAkueWzBzzczYDZNY8tyCleu/9hwzhSXPLXgyxDzH
fhpLnlsQvKmNU44/S55b8CMjcOGZmSx5ztU/Rjd06RyWPLegoqLXWZe5LHlu
wX1x9yPqIJY85/q7pWvTlwtZ8tyCGO+Azrv+ZclzCwpyzC8nLWPxP7bP68E=

      "]]}}, {}},
  AspectRatio->NCache[GoldenRatio^(-1), 0.6180339887498948],
  Axes->{True, True},
  AxesLabel->{None, None},
  AxesOrigin->{0.9935937499999999, 0},
  DisplayFunction->Identity,
  Frame->{{False, False}, {False, False}},
  FrameLabel->{{None, None}, {None, None}},
  FrameTicks->{{Automatic, Automatic}, {Automatic, Automatic}},
  GridLines->{None, None},
  GridLinesStyle->Directive[
    GrayLevel[0.5, 0.4]],
  ImagePadding->All,
  Method->{"CoordinatesToolOptions" -> {"DisplayFunction" -> ({
        (Part[{{Identity, Identity}, {Identity, Identity}}, 1, 2][#]& )[
         Part[#, 1]], 
        (Part[{{Identity, Identity}, {Identity, Identity}}, 2, 2][#]& )[
         Part[#, 2]]}& ), "CopiedValueFunction" -> ({
        (Part[{{Identity, Identity}, {Identity, Identity}}, 1, 2][#]& )[
         Part[#, 1]], 
        (Part[{{Identity, Identity}, {Identity, Identity}}, 2, 2][#]& )[
         Part[#, 2]]}& )}},
  PlotRange->{{1.006, 1.8}, {0, 1.0869834273445254`}},
  PlotRangeClipping->True,
  PlotRangePadding->{{
     Scaled[0.02], 
     Scaled[0.02]}, {
     Scaled[0.02], 
     Scaled[0.05]}},
  Ticks->{Automatic, Automatic}]], "Output",
 CellChangeTimes->{
  3.6926240430179443`*^9, {3.6926240829119334`*^9, 3.69262409027767*^9}, 
   3.692624136706524*^9, 3.6926823944613805`*^9, 3.6926826487948112`*^9, 
   3.6929559514202137`*^9, 3.692958467511557*^9, 3.6929589268054686`*^9, 
   3.693731016718364*^9, 3.6954585037845325`*^9, 3.703485979171725*^9, 
   3.703486267810586*^9},ImageCache->GraphicsData["CompressedBitmap", "\<\
eJztWw1sXmUVvu13v7ZjDLohUAbMQgbrxOGGEyqTMcfaDdxcJSozBGkD1s6g
m3PqQlQoUUc0pNEQhsa6iIYZcM4srlX8GRJ1opJPFG2WLNYZzBdRUn8IU8B8
3uece96f+73n3ltiICYk9K689z7v+XvOec/73ttNQztH3vP+oZ1bbxrqXr9j
aPvI1ps+1N2/bUcyVGmJopaRKIqOd0f4vZH8ml4ayX+NrbhgZHa/D9E/Hcm1
Hk2Mjkc1ni35qUXjoxNRPfm9Nj4cR8PDw1ElGp2op7cb0Tq6tudCKzSSXGvj
BttP1zm5OPx/fWI0ag3I7SuFx71hxrdE47VGC55pcY2ueDPE3tgwINHVgefa
VYtC87XRc8PjNaM9rErmzoPgEWtwYtQw3c9Rvi0dSyJlhK3PMRIS4Fj8hFy8
rkA7OEeeTR1RZJDxQX0iGi00yPWyIHUJVddNJjK6A9o8RxVEpUpjMasCnzHF
Wln5G40CCWKi5iE7HG+Lx67Ked5IgosghQ3py4GI/SRifNwEFbaVwRlRqd+A
Sy0bzNrN7tV4DY8mRvaFUUJQGUZ8+v+XAjyUaxD/3kQ1SxeDTBPfuJCR/QGI
sNNN1NBzElA33RKT1uc8SsSkR0ejibqwbAEjGrhj8g7Xt7809+fjnwZuX9eg
guqgYheF308LTBYSEBqb/wo2LeavePfl8G5PAHFhSWmrSo6Vxc5e+7cFEAMl
xzYXSXv5qg/dp9uzn7Xdv99odNVP1BvRA9Httz1xGz8/oM/Xmo4lz+8ZeWzE
ythciKl3Heya3PDIhvKY1tryh5aX1OjwmofXQMJsNIIFsKRz5rmZspjtY0fH
gFlem6k1YwiSPrlhsj6JJwcOPHmg7OzQBJix7b/aXohJtxLT3Ye6Yb21/K2F
mL2DPx880bG/YzaYwb3Te6HbmsNPHS6L6Z5+ZhqY3bt+vasQE1t7EHir26ZC
DOaHnJ6pf0yVxeBZXzcXQxDuQSpHen/QC251nHjhBD+5UZ89xYzsObbHj34x
BvNDDltfgEkbSGQt5IBtjHlLIQYZj+hzNhZg0tYOjPTtuaYQI3KsPTmYDj+S
Vg7vOaPoJPo30w6m8MDWvOrt35IfksaTxOJpiSo9sCEVpPbMZu/u7IjbAqbM
4bEt+47v8wurlaDsaFMieLsxomsVAjosHeFWJBfPu96b1+5FzfbG222k81YC
mrN7Kihu0JzLSrOEgObuDkAUaA1ImOuHGUWFJfSX8766DQqZM9dGGxwUp9HN
vlReNUirgj1QSNjJPNZ75K9HIMj6rk8n/Tw/ibG4MGZdEYaMEiZAJt28Soed
wjDYP9N5oBNVllebZHitDjuVx5CO0PDAwE8GoiYMQTr9QrFr99RufvLN+uzz
LaP9IramCBOjuMAIGMOlPBm+UoelHSKoDZdN9Uz2GPtX6zDeXcRiP0qmKRhX
6LBX8RicANi+LT/bEhVhTucxrM1+2XiTjjmDx6CWT6BVRZgY1nOD9UDEpSoZ
vjwb1TP9h+E6bmyS4TfqMros2xAkD9arw85qhqHdoJuX6bCFPrfxwyUsGb5U
h51tKQGIJ+0NOuwchoF0Tbat1GHn5rjk9TpsUTOMyZgMX6LDXm1hEmRuSZLh
FdkgdzczgktSMrxcl3GehQkBuaVOhl+nw86naxVphLxw04q5u0zHLmaRUmSg
ranor9VhFzBMWlg40hDkIh3GG90YYRJemZC9RoctsbyCJElMurmUYWmPUNTN
hN4WhNYe3qVXUROllsK11qVLUrHq6tpWUtJSGzwpVJBoe5ELjSSlUxCbmo/c
42zLRl0PS4zhQZAfLZvJ0gs8YYHGh4WFj8PjgHnMoRgCIMhLm8VFlvGETcfV
ITnLwgGzO9HziwImraJ7gBySdLENmGQN1j67fz0vlRRuhEInuyFecJmIsZBI
LeVsS4a79VThUlSFNtBKSogl7iIde4m1THbymAPNEGPP1bErm9U1cT5Hh/Gq
UEXpl0KJjsiGbWG2tF7a7H4Qy3Y6Z+nSeKGswiAhI+awzjlTx/LaXIVm0LDZ
OWfo2FW2WsI53nJwug7jNqWKUiDLAZxk9+Sn6djVfpLjx4hcoMOutCIljSDS
krtTx3JbWkXYIU6OAqx3T9Gxay0P0Oc3e3delgfc0FdhoPjUj+VcXVqfLRYS
S59DJ+lY3rhV0TIIhzAH5mJsh47l7WobOCT7NXgKTa3pgXNORK+x9JVkgZPs
+VFVx24Mu8uqXdGxm6y7ZInCHHZDkvMOaXNYZxvYMIzPmasQIepCNKn7nywV
rrX6Sf9j9HtBl8GnuFQqhevoLuig5Dkd9k5LcyEAKEsp8i8ddh3HHnFG7CVD
UGih+LM68l2MRE4KW4U1YNIzOvJ663yxECrTGcE/ddgNluLSbiF2lB5/Z1h6
ElDUbuH/tY8sQocZNzaH3fh2JpU86/OMtJMJLbKDNiGRDRIUuBnuftqIzG29
1C8W6Db1XKkgN4UgTKL/F0+Q2napXxWEbLuZISipLm1APtj753K2hV/8h/oi
/q0NZJMSjhhi1YG8+osNX85xFL8uaUMBlOICkShyyLM/pSLDjZjy6jxk2vvY
FWhupKlCHtHhwJN6Ht1iYZJHJv3+qMM+wDA8JjD8S7A/6LBttsCgNmWhv9eR
H/SRUtUEeSxbb3fy8zA/KwVzHNUlfYSRrn6Qhv8HckpH7mKk6xQJAdj1Wx15
KyOzUZDy+Rsd+TFGog669EIGIWkf15GfYCQqphReSXc6QNCRt1tKS9bK4odM
fkxH3sFI1EpZBeUkALP9Qkd+kpHQDBpKFYTNsP3RbPw/TQPtUjWlUiM1hAPR
T3Vxd1o4wid0c4MS/ViHf9YywY0KNIGHHtGRd1nfSj/teuhhHTlma6mUb/EQ
9PihjvwcGwu+gDeusaiM1NB8T4ffbY2VyoPwQAmE67s68h5LwayxCOqkjryX
Vcb87qKI5JF0i76d5cQXbVDd7EZkwCnasxzUZY7bVAtp+y0duZcFQ4BLXihg
2LRfh3+Fx1y9o1ZMwOfGvPFpkD7aFF9jDeBpN/GQ+CYdvq7D77cMgbuFIeI5
Ogi6X4fzzPSqEyUOUsUAeA9j9MRXeYrSjZvzdWvSuLnNTahxe9CPgpQEGCPl
MnV1iQ4g/5zLk7vfWo/w0YvR1HqUT2P9l43sEp1c4ENS28l9ky1FmyMv/d2E
pnB9yZMWaOfMwZb/xWeo9zjoExRVwLWQX+smT3yhnIXhDzJDgg/phpqQ7ikb
0vwXwJ7cyXyDEVJKqbtT2fndXWY8ZOhDvqEud03p+ryegN+3+iLd3QT0SsCY
PsVhP3ukBEilp83yXTr8R34JoFeKqQbwHoo2Resz+hS83tIHBqia9OGPU0UM
y3Zn6/4RVh3rp8sSr+5/Spf7qO88esfrqA4CkOp36FP80l+uZOV5Pv5GfHzR
oUU33Dd9X9pVBeE1W71/t/Q7S5+PH4xdA2gB+LgOf9wvQK4BsgSRAbfqUzzB
YzAAFcQlPAhkCP9RfYopS2G3/AqBKHwf1uFHfQLRy9VUAy8LduhTHLMEyhZi
+MGUxm1ZAk371rsLMJyJyWgNv0WXzXupiljvkhemmAzcqk/BW8V2OMqlsefA
9+rwup6B0AZT0CndzfoUT/kOdMsIfAJqExeH9Cmetq7MxgCkgnspjO/Wp/ib
nQJF3uUipkMpoTBer0/BB0v0NZjkozsFNKMptuhTPKsHVDhBSfWOLJn+zUD4
OgtEGTNkulaXzQeG9LGhrAaubJCJZOd8R8hX+sRDsjGoRc7HaM6RbEVImbXG
qHJ1wTzpWgh2ujo5i6rxaH/BVHN8lbLeMfPkfDdD15N9F7mmgfmGJOlnK9xy
ApT/B10lVnu6nmqDnI0QxBuaX+GKz/nrq3KdDV0X6NxGtmHBoCS9vFh0XqNH
vSoJTD/nR/HI5qNUZiosl5UTqB5OBmztsqUgW01kXaHeJv3II/cviWa1LaDr
2VY6vOqWQwTc1PUVjvRG9q9+XnScF/nF2KnnMaRjYcJSgUKwLOv5wj/aUYmd
fkGCHER5QG5jDXNS3VSNnO8t6LrYVg1pCpyqAW8ari4pmKpHL8uYx1BwccE8
F9ncAZUdPsXCJ0QUKue8IqfrxTY8yHanb4vhMNdT7lvvikmrFdbTiG/G01Ln
qYosLNBlpV+fpdY7VQHZQx7KeUFN116b7JmMi6UREQ/lvDym6yqfwPRtcyWw
ZOS8Eabrap9HsmyE4j+vYKq1evxRytycmlMwVV8g/hU/dpL4ufPwK136LMDN
ElKtvQC70epgbrivcC3ZXso/g/k/vh+1/BfSc7Ct\
\>"]]
}, Open  ]]
},
WindowSize->{1920, 998},
WindowMargins->{{-8, Automatic}, {Automatic, -8}},
FrontEndVersion->"10.4 for Microsoft Windows (64-bit) (April 11, 2016)",
StyleDefinitions->"Default.nb"
]
(* End of Notebook Content *)

(* Internal cache information *)
(*CellTagsOutline
CellTagsIndex->{}
*)
(*CellTagsIndex
CellTagsIndex->{}
*)
(*NotebookFileOutline
Notebook[{
Cell[558, 20, 2306, 48, 312, "Input"],
Cell[CellGroupData[{
Cell[2889, 72, 160, 3, 52, "Input"],
Cell[3052, 77, 3969, 55, 31, "Output"],
Cell[7024, 134, 3963, 55, 31, "Output"]
}, Open  ]],
Cell[11002, 192, 2093, 37, 112, "Input"],
Cell[13098, 231, 1063, 27, 72, "Input"],
Cell[14164, 260, 191, 5, 31, "Input"],
Cell[14358, 267, 6934, 168, 112, "Input"],
Cell[21295, 437, 5190, 127, 95, "Input"],
Cell[CellGroupData[{
Cell[26510, 568, 5618, 137, 192, "Input"],
Cell[32131, 707, 877, 20, 50, "Output"],
Cell[33011, 729, 995, 23, 50, "Output"]
}, Open  ]],
Cell[34021, 755, 1985, 50, 212, "Input"],
Cell[36009, 807, 3271, 84, 112, "Input"],
Cell[CellGroupData[{
Cell[39305, 895, 1324, 36, 72, "Input"],
Cell[40632, 933, 900, 22, 50, "Output"],
Cell[41535, 957, 1014, 25, 50, "Output"]
}, Open  ]],
Cell[42564, 985, 1363, 35, 72, "Input"],
Cell[43930, 1022, 2012, 47, 52, "Input"],
Cell[CellGroupData[{
Cell[45967, 1073, 603, 12, 31, "Input"],
Cell[46573, 1087, 13413, 233, 245, "Output"]
}, Open  ]],
Cell[60001, 1323, 1526, 40, 52, "Input"],
Cell[CellGroupData[{
Cell[61552, 1367, 502, 11, 31, "Input"],
Cell[62057, 1380, 13428, 232, 240, "Output"]
}, Open  ]],
Cell[75500, 1615, 1376, 39, 52, "Input"],
Cell[CellGroupData[{
Cell[76901, 1658, 421, 9, 31, "Input"],
Cell[77325, 1669, 13589, 235, 245, "Output"]
}, Open  ]],
Cell[90929, 1907, 1393, 38, 52, "Input"],
Cell[CellGroupData[{
Cell[92347, 1949, 420, 10, 31, "Input"],
Cell[92770, 1961, 17798, 306, 240, 13030, 227, "CachedBoxData", "BoxData", \
"Output"]
}, Open  ]]
}
]
*)
