# Supplementary material for: Comparing the direct normal form and multiple scales methods through frequency detuning
Source: Nonlinear Dyn. 2018 Sep 14;94(4):2919–35. doi: 10.1007/s11071-018-4534-1 (PMC6404644; doi:10.1007/s11071-018-4534-1)
Supplement: Supplementary file 3 — Supplementary material 3 (nb 41 KB) [file 11071_2018_4534_MOESM3_ESM.nb]

(* Content-type: application/vnd.wolfram.mathematica *)

(*** Wolfram Notebook File ***)
(* http://www.wolfram.com/nb *)

(* CreatedBy='Mathematica 10.4' *)

(*CacheID: 234*)
(* Internal cache information:
NotebookFileLineBreakTest
NotebookFileLineBreakTest
NotebookDataPosition[       158,          7]
NotebookDataLength[     41398,        971]
NotebookOptionsPosition[     40357,        936]
NotebookOutlinePosition[     40701,        951]
CellTagsIndexPosition[     40658,        948]
WindowFrame->Normal*)

(* Beginning of Notebook Content *)
Notebook[{
Cell[BoxData[
 RowBox[{"(*", "\[IndentingNewLine]", " ", 
  RowBox[{
  "Frequency", " ", "tuning", " ", "the", " ", "multiple", " ", "scales", " ",
    "and", " ", "normal", " ", "form", " ", "techniques", " ", "for", " ", 
   "improved", " ", "accuracy", "\[IndentingNewLine]", "\[IndentingNewLine]", 
   "Nonlinear", " ", "Dynamics", "\[IndentingNewLine]", "\[IndentingNewLine]", 
   RowBox[{"A", ".", "J", ".", " ", "Elliott"}], " ", 
   RowBox[{"(", "a", ")"}], 
   RowBox[{"(*", 
    RowBox[{")", ",", " ", 
     RowBox[{
      RowBox[{"A", ".", "Cammarano"}], " ", 
      RowBox[{"(", "a", ")"}]}], ",", " ", 
     RowBox[{
      RowBox[{"S", ".", "A", ".", " ", "Neild"}], " ", 
      RowBox[{"(", "b", ")"}]}], ",", " ", 
     RowBox[{
      RowBox[{"T", ".", "L", ".", " ", "Hill"}], " ", 
      RowBox[{"(", "b", ")"}]}], ",", " ", 
     RowBox[{
      RowBox[{"D", ".", "J", ".", " ", "Wagg"}], " ", 
      RowBox[{"(", "c", ")"}], "\[IndentingNewLine]", " ", 
      "\[IndentingNewLine]", 
      RowBox[{"(", "a", ")"}], " ", "School", " ", "of", " ", "Engineering"}],
      ",", " ", 
     RowBox[{"University", " ", "of", " ", "Glasgow"}], ",", " ", "Glasgow", 
     ",", " ", 
     RowBox[{"G12", " ", "8", "QQ"}], ",", " ", 
     RowBox[{"UK", "\[IndentingNewLine]", "\[IndentingNewLine]", 
      RowBox[{"(", "b", ")"}], " ", "Department", " ", "of", " ", 
      "Mechanical", " ", "Engineering"}], ",", " ", 
     RowBox[{"University", " ", "of", " ", "Bristol"}], ",", " ", 
     RowBox[{"BS8", " ", "1", "TR"}], ",", " ", 
     RowBox[{"UK", "\[IndentingNewLine]", "\[IndentingNewLine]", 
      RowBox[{"(", "c", ")"}], " ", "Department", " ", "of", " ", 
      "Mechanical", " ", "Engineering"}], ",", " ", 
     RowBox[{"University", " ", "of", " ", "Sheffield"}], ",", " ", 
     RowBox[{"S1", " ", "3", "JD"}], ",", " ", "UK", "\[IndentingNewLine]", 
     "\[IndentingNewLine]", 
     RowBox[{"(*", 
      RowBox[{")", " ", 
       RowBox[{"a", ".", "elliott"}], 
       RowBox[{
        RowBox[{".1", "@", "research"}], ".", "gla", ".", "ac", ".", "uk"}]}],
       "\[IndentingNewLine]", "*)"}]}]}]}]}]], "Input"],

Cell[CellGroupData[{

Cell[BoxData[{
 RowBox[{"dir", "=", 
  RowBox[{"NotebookDirectory", "[", "]"}]}], "\[IndentingNewLine]", 
 RowBox[{"SetDirectory", "[", "dir", "]"}]}], "Input"],

Cell[BoxData["\<\"C:\\\\Users\\\\2154266E\\\\Documents\\\\Approximation \
Comparison\\\\Backbone Curves\\\\Detuning\\\\Mathematica Scripts\\\\\"\>"], \
"Output",
 CellChangeTimes->{
  3.670838237287266*^9, 3.670905510956947*^9, 3.670905546745921*^9, 
   3.670909560715189*^9, 3.670909732133189*^9, 3.670929693292344*^9, 
   3.671278369399258*^9, 3.671338321325622*^9, 3.6713420879785814`*^9, 
   3.6713537761081066`*^9, 3.6713593286033063`*^9, 3.6713615885725822`*^9, 
   3.6714502954543724`*^9, 3.6717719892460413`*^9, 3.6717742068288784`*^9, 
   3.671776995218264*^9, 3.6717936637758036`*^9, 3.671947805624234*^9, 
   3.6719511104606905`*^9, 3.6761796531140547`*^9, 3.676191964840003*^9, {
   3.676192718227429*^9, 3.67619275104471*^9}, 3.676192893686973*^9, {
   3.6762630365538993`*^9, 3.676263056212797*^9}, 3.6911482787189827`*^9, 
   3.6911485276888123`*^9, 3.691154042634392*^9, {3.691154143050349*^9, 
   3.691154159302724*^9}, 3.691154195053376*^9, 3.691154233133376*^9, 
   3.691154387513376*^9, 3.691154473206376*^9, 3.691227806347361*^9, 
   3.6912278600167274`*^9, {3.691231022689977*^9, 3.6912310478654947`*^9}, 
   3.69123208117482*^9, 3.6912321197996817`*^9, 3.691234327615451*^9, 
   3.691234397962485*^9, 3.6912344322559137`*^9, 3.6912359579344664`*^9, 
   3.6912367815508204`*^9, 3.691237102720934*^9, 3.6912371430309644`*^9, 
   3.691238111489817*^9, 3.691238161316764*^9, 3.69123820658029*^9, 
   3.691238267255357*^9, 3.6912383169963303`*^9, 3.6912383564772778`*^9, 
   3.6912387281655135`*^9, 3.6912397353974123`*^9, 3.6912402013713646`*^9, 
   3.6912402597442017`*^9, 3.691240709652192*^9, {3.691240761520816*^9, 
   3.691240778093501*^9}, 3.6912409919506245`*^9, 3.6913006782284393`*^9, 
   3.6913037034374304`*^9, 3.691303903089431*^9, 3.6913039413644304`*^9, 
   3.6913044345147767`*^9, 3.6913045228566103`*^9, {3.691304570310355*^9, 
   3.691304590519376*^9}, {3.6913046760569286`*^9, 3.691304685544877*^9}, 
   3.6913047420194273`*^9, {3.691304840646427*^9, 3.691304853136427*^9}, 
   3.6913052831032343`*^9, 3.69130585991891*^9, 3.691307146550817*^9, 
   3.6913073949068747`*^9, 3.691307433151808*^9, 3.691307520294937*^9, 
   3.691307573410867*^9, 3.691307606747865*^9, 3.691307763817972*^9, {
   3.6913078100771646`*^9, 3.69130783805976*^9}, 3.691307870435234*^9, {
   3.6913079183068066`*^9, 3.691307951822508*^9}, 3.6913079833468113`*^9, 
   3.691308220146169*^9, {3.691311588433377*^9, 3.691311634025878*^9}, {
   3.6913121383903093`*^9, 3.6913121586103306`*^9}, 3.6913123183802357`*^9, 
   3.691312833716773*^9, 3.691314393271158*^9, 3.691314473267158*^9, 
   3.691314505370158*^9, 3.691314542470158*^9, 3.691314685179158*^9, {
   3.6913147869741583`*^9, 3.691314802771158*^9}, 3.6913151879411583`*^9, {
   3.691315330124158*^9, 3.691315395643219*^9}, {3.6913156820798597`*^9, 
   3.6913157366373153`*^9}, {3.6913157720368547`*^9, 3.6913157821598673`*^9}, 
   3.6913158577674274`*^9, 3.6913223809712925`*^9, 3.694089966594754*^9, 
   3.703482107647611*^9, 3.7034821745403*^9, 3.7034823787947235`*^9}],

Cell[BoxData["\<\"C:\\\\Users\\\\2154266E\\\\Documents\\\\Approximation \
Comparison\\\\Backbone Curves\\\\Detuning\\\\Mathematica Scripts\"\>"], \
"Output",
 CellChangeTimes->{
  3.670838237287266*^9, 3.670905510956947*^9, 3.670905546745921*^9, 
   3.670909560715189*^9, 3.670909732133189*^9, 3.670929693292344*^9, 
   3.671278369399258*^9, 3.671338321325622*^9, 3.6713420879785814`*^9, 
   3.6713537761081066`*^9, 3.6713593286033063`*^9, 3.6713615885725822`*^9, 
   3.6714502954543724`*^9, 3.6717719892460413`*^9, 3.6717742068288784`*^9, 
   3.671776995218264*^9, 3.6717936637758036`*^9, 3.671947805624234*^9, 
   3.6719511104606905`*^9, 3.6761796531140547`*^9, 3.676191964840003*^9, {
   3.676192718227429*^9, 3.67619275104471*^9}, 3.676192893686973*^9, {
   3.6762630365538993`*^9, 3.676263056212797*^9}, 3.6911482787189827`*^9, 
   3.6911485276888123`*^9, 3.691154042634392*^9, {3.691154143050349*^9, 
   3.691154159302724*^9}, 3.691154195053376*^9, 3.691154233133376*^9, 
   3.691154387513376*^9, 3.691154473206376*^9, 3.691227806347361*^9, 
   3.6912278600167274`*^9, {3.691231022689977*^9, 3.6912310478654947`*^9}, 
   3.69123208117482*^9, 3.6912321197996817`*^9, 3.691234327615451*^9, 
   3.691234397962485*^9, 3.6912344322559137`*^9, 3.6912359579344664`*^9, 
   3.6912367815508204`*^9, 3.691237102720934*^9, 3.6912371430309644`*^9, 
   3.691238111489817*^9, 3.691238161316764*^9, 3.69123820658029*^9, 
   3.691238267255357*^9, 3.6912383169963303`*^9, 3.6912383564772778`*^9, 
   3.6912387281655135`*^9, 3.6912397353974123`*^9, 3.6912402013713646`*^9, 
   3.6912402597442017`*^9, 3.691240709652192*^9, {3.691240761520816*^9, 
   3.691240778093501*^9}, 3.6912409919506245`*^9, 3.6913006782284393`*^9, 
   3.6913037034374304`*^9, 3.691303903089431*^9, 3.6913039413644304`*^9, 
   3.6913044345147767`*^9, 3.6913045228566103`*^9, {3.691304570310355*^9, 
   3.691304590519376*^9}, {3.6913046760569286`*^9, 3.691304685544877*^9}, 
   3.6913047420194273`*^9, {3.691304840646427*^9, 3.691304853136427*^9}, 
   3.6913052831032343`*^9, 3.69130585991891*^9, 3.691307146550817*^9, 
   3.6913073949068747`*^9, 3.691307433151808*^9, 3.691307520294937*^9, 
   3.691307573410867*^9, 3.691307606747865*^9, 3.691307763817972*^9, {
   3.6913078100771646`*^9, 3.69130783805976*^9}, 3.691307870435234*^9, {
   3.6913079183068066`*^9, 3.691307951822508*^9}, 3.6913079833468113`*^9, 
   3.691308220146169*^9, {3.691311588433377*^9, 3.691311634025878*^9}, {
   3.6913121383903093`*^9, 3.6913121586103306`*^9}, 3.6913123183802357`*^9, 
   3.691312833716773*^9, 3.691314393271158*^9, 3.691314473267158*^9, 
   3.691314505370158*^9, 3.691314542470158*^9, 3.691314685179158*^9, {
   3.6913147869741583`*^9, 3.691314802771158*^9}, 3.6913151879411583`*^9, {
   3.691315330124158*^9, 3.691315395643219*^9}, {3.6913156820798597`*^9, 
   3.6913157366373153`*^9}, {3.6913157720368547`*^9, 3.6913157821598673`*^9}, 
   3.6913158577674274`*^9, 3.6913223809712925`*^9, 3.694089966594754*^9, 
   3.703482107647611*^9, 3.7034821745403*^9, 3.703482378797724*^9}]
}, Open  ]],

Cell[BoxData[{
 RowBox[{"ClearAll", "[", 
  RowBox[{
  "wn1", ",", "wn2", ",", "m", ",", "\[Kappa]", ",", "wr", ",", "A1", ",", 
   "A2", ",", "x1", ",", "x2", ",", "ddx1", ",", "ddx2", ",", "k1", ",", "k2",
    ",", "q1", ",", "q2", ",", "c1", ",", "c2", ",", "dx1", ",", "dx2", ",", 
   "\[Zeta]", ",", "P1", ",", "P2"}], "]"}], "\[IndentingNewLine]", 
 RowBox[{"ClearAll", "[", 
  RowBox[{
  "x", ",", "q", ",", "x10", ",", "x20", ",", "x11", ",", "x21", ",", "U1", 
   ",", "U2", ",", "U10", ",", "U20", ",", "a1", ",", "a2", ",", "ddx1", ",", 
   "ddx2", ",", "q1", ",", "q2", ",", "k1", ",", "k2", ",", "q10", ",", 
   "q20"}], "]"}], "\n", 
 RowBox[{"ClearAll", "[", 
  RowBox[{
  "A1", ",", "A2", ",", "A1bar", ",", "A2bar", ",", "up", ",", "um", ",", 
   "eom", ",", "EOM", ",", "k"}], "]"}], "\n", 
 RowBox[{"ClearAll", "[", 
  RowBox[{
  "\[Kappa]1", ",", "\[Kappa]2", ",", "wr", ",", "wn1", ",", "wn2", ",", "m", 
   ",", "\[Sigma]1", ",", "\[Sigma]2"}], "]"}], "\[IndentingNewLine]", 
 RowBox[{"ClearAll", "[", 
  RowBox[{
  "X0", ",", "X1", ",", "a", ",", "A", ",", "\[Phi]", ",", "\[Alpha]", ",", 
   "\[Tau]", ",", "T", ",", "\[Omega]n", ",", "\[Omega]r", ",", "xMat", ",", 
   "u1m", ",", "u1p", ",", "u2m", ",", "u2p", ",", "\[Beta]", ",", "\[Phi]1", 
   ",", "\[Phi]2", ",", "X10", ",", "X20", ",", "X11", ",", "X21", ",", 
   "\[Delta]1", ",", "\[Delta]2", ",", "\[Delta]"}], "]"}]}], "Input",
 CellChangeTimes->{{3.6911335455189676`*^9, 3.6911335695773735`*^9}, {
  3.691148511399927*^9, 3.691148512403228*^9}, {3.6912278275614824`*^9, 
  3.691227842523978*^9}, {3.6912310042501335`*^9, 3.6912310045721655`*^9}, {
  3.6912310430540133`*^9, 3.691231045037212*^9}, {3.6912343933010187`*^9, 
  3.691234430294718*^9}, {3.691311542911377*^9, 3.691311549727377*^9}}],

Cell[BoxData[
 RowBox[{
  RowBox[{"(*", 
   RowBox[{"Implement", " ", "solutions", " ", "to", " ", 
    RowBox[{"\[Epsilon]", "^", "0"}], " ", "equations"}], "*)"}], 
  "\[IndentingNewLine]", 
  RowBox[{
   RowBox[{
    RowBox[{"X10", "[", 
     RowBox[{"\[Tau]_", ",", "T_"}], "]"}], ":=", 
    RowBox[{
     RowBox[{"a1", "[", "T", "]"}], 
     RowBox[{"Cos", "[", 
      RowBox[{"\[Tau]", "+", 
       RowBox[{"\[Phi]1", "[", "T", "]"}]}], "]"}]}]}], "\[IndentingNewLine]", 
   RowBox[{
    RowBox[{"X20", "[", 
     RowBox[{"\[Tau]_", ",", "T_"}], "]"}], ":=", 
    RowBox[{
     RowBox[{"a2", "[", "T", "]"}], 
     RowBox[{"Cos", "[", 
      RowBox[{"\[Tau]", "+", 
       RowBox[{"\[Phi]2", "[", "T", "]"}]}], "]"}]}]}]}]}]], "Input",
 CellChangeTimes->{{3.691228391022221*^9, 3.6912284121092215`*^9}, {
  3.691239878140955*^9, 3.6912399011355534`*^9}, {3.6913073823053184`*^9, 
  3.6913073837782016`*^9}, {3.6913074902060204`*^9, 3.691307492237238*^9}, {
  3.6913076890705547`*^9, 3.6913076902699146`*^9}, {3.691314374702158*^9, 
  3.691314376269158*^9}}],

Cell[BoxData[
 RowBox[{"(*", 
  RowBox[{
   RowBox[{"STEP", " ", 
    SubscriptBox["1", "MS"]}], ":"}], "*)"}]], "Input",
 CellChangeTimes->{{3.703481979354783*^9, 3.7034819794077883`*^9}}],

Cell[BoxData[
 RowBox[{
  RowBox[{"(*", 
   RowBox[{
    RowBox[{
    "Express", " ", "equations", " ", "of", " ", "motion", " ", "in", " ", 
     "terms", " ", "of", " ", "zeroth"}], "-", 
    RowBox[{"order", " ", "solutions"}]}], "*)"}], "\[IndentingNewLine]", 
  RowBox[{
   RowBox[{
    RowBox[{"resParts", " ", "=", 
     RowBox[{"{", 
      RowBox[{
       RowBox[{"Cos", "[", 
        RowBox[{"\[Tau]", "+", 
         RowBox[{"\[Phi]1", "[", "T", "]"}]}], "]"}], ",", 
       RowBox[{"Sin", "[", 
        RowBox[{"\[Tau]", "+", 
         RowBox[{"\[Phi]1", "[", "T", "]"}]}], "]"}], ",", 
       RowBox[{"Cos", "[", 
        RowBox[{"\[Tau]", "+", 
         RowBox[{"2", " ", 
          RowBox[{"\[Phi]1", "[", "T", "]"}]}], "-", 
         RowBox[{"\[Phi]2", "[", "T", "]"}]}], "]"}], ",", 
       RowBox[{"Cos", "[", 
        RowBox[{"\[Tau]", "-", 
         RowBox[{"\[Phi]1", "[", "T", "]"}], "+", 
         RowBox[{"2", " ", 
          RowBox[{"\[Phi]2", "[", "T", "]"}]}]}], "]"}]}], "}"}]}], ";"}], 
   "\[IndentingNewLine]", 
   RowBox[{
    RowBox[{"mainEq1", "=", 
     RowBox[{"Collect", "[", 
      RowBox[{
       RowBox[{"TrigReduce", "[", 
        RowBox[{"Expand", "[", 
         RowBox[{
          RowBox[{
           RowBox[{
            RowBox[{"\[Omega]r", "^", "2"}], " ", 
            RowBox[{"D", "[", 
             RowBox[{
              RowBox[{"D", "[", 
               RowBox[{
                RowBox[{"X11", "[", 
                 RowBox[{"\[Tau]", ",", "T"}], "]"}], ",", "\[Tau]"}], "]"}], 
              ",", "\[Tau]"}], "]"}]}], "+", 
           RowBox[{
            RowBox[{"\[Omega]r", "^", "2"}], " ", 
            RowBox[{"X11", "[", 
             RowBox[{"\[Tau]", ",", "T"}], "]"}]}]}], "\[Equal]", 
          RowBox[{
           RowBox[{
            RowBox[{"-", "\[Delta]1"}], " ", 
            RowBox[{"X10", "[", 
             RowBox[{"\[Tau]", ",", "T"}], "]"}]}], "-", 
           RowBox[{"2", "\[Omega]r", " ", 
            RowBox[{"D", "[", 
             RowBox[{
              RowBox[{"D", "[", 
               RowBox[{
                RowBox[{"X10", "[", 
                 RowBox[{"\[Tau]", ",", "T"}], "]"}], ",", "\[Tau]"}], "]"}], 
              ",", "T"}], "]"}]}], "-", 
           RowBox[{
            RowBox[{"(", 
             RowBox[{"\[Alpha]1", " ", "/", "2"}], ")"}], 
            RowBox[{
             RowBox[{"(", 
              RowBox[{
               RowBox[{"X10", "[", 
                RowBox[{"\[Tau]", ",", "T"}], "]"}], "+", 
               RowBox[{"X20", "[", 
                RowBox[{"\[Tau]", ",", "T"}], "]"}]}], ")"}], "^", 
             "3"}]}]}]}], "]"}], "]"}], ",", "resParts"}], "]"}]}], ";"}], 
   "\[IndentingNewLine]", 
   RowBox[{
    RowBox[{"mainEq2", "=", 
     RowBox[{"Collect", "[", 
      RowBox[{
       RowBox[{"TrigReduce", "[", 
        RowBox[{"Expand", "[", 
         RowBox[{
          RowBox[{
           RowBox[{
            RowBox[{"\[Omega]r", "^", "2"}], " ", 
            RowBox[{"D", "[", 
             RowBox[{
              RowBox[{"D", "[", 
               RowBox[{
                RowBox[{"X21", "[", 
                 RowBox[{"\[Tau]", ",", "T"}], "]"}], ",", "\[Tau]"}], "]"}], 
              ",", "\[Tau]"}], "]"}]}], "+", 
           RowBox[{
            RowBox[{"\[Omega]r", "^", "2"}], " ", 
            RowBox[{"X21", "[", 
             RowBox[{"\[Tau]", ",", "T"}], "]"}]}]}], "\[Equal]", 
          RowBox[{
           RowBox[{
            RowBox[{"-", "\[Delta]2"}], " ", 
            RowBox[{"X20", "[", 
             RowBox[{"\[Tau]", ",", "T"}], "]"}]}], "-", 
           RowBox[{"2", "\[Omega]r", " ", 
            RowBox[{"D", "[", 
             RowBox[{
              RowBox[{"D", "[", 
               RowBox[{
                RowBox[{"X20", "[", 
                 RowBox[{"\[Tau]", ",", "T"}], "]"}], ",", "\[Tau]"}], "]"}], 
              ",", "T"}], "]"}]}], "-", 
           RowBox[{
            RowBox[{"(", 
             RowBox[{"\[Alpha]1", " ", "/", "2"}], ")"}], 
            RowBox[{"(", 
             RowBox[{
              RowBox[{
               RowBox[{"(", 
                RowBox[{
                 RowBox[{"X10", "[", 
                  RowBox[{"\[Tau]", ",", "T"}], "]"}], "+", 
                 RowBox[{"X20", "[", 
                  RowBox[{"\[Tau]", ",", "T"}], "]"}]}], ")"}], "^", "3"}], 
              "+", 
              RowBox[{"\[Beta]", " ", 
               RowBox[{
                RowBox[{"X20", "[", 
                 RowBox[{"\[Tau]", ",", "T"}], "]"}], "^", "3"}]}]}], 
             ")"}]}]}]}], "]"}], "]"}], ",", "resParts"}], "]"}]}], 
    ";"}]}]}]], "Input",
 CellChangeTimes->{{3.6912284251642213`*^9, 3.6912284288922215`*^9}, {
   3.6912301456062775`*^9, 3.6912301598627033`*^9}, {3.691230232729989*^9, 
   3.691230300381754*^9}, {3.691230719744686*^9, 3.6912307268483963`*^9}, {
   3.6912308766143713`*^9, 3.6912310199487033`*^9}, {3.6912310986885767`*^9, 
   3.6912311046101685`*^9}, {3.691231140035711*^9, 3.6912311441461215`*^9}, {
   3.6912314215824046`*^9, 3.6912315243474045`*^9}, {3.6912315720714045`*^9, 
   3.6912315722804046`*^9}, {3.6912316271254044`*^9, 
   3.6912316402104044`*^9}, {3.6912317257912855`*^9, 
   3.6912318497786827`*^9}, {3.691231977736477*^9, 3.6912320759502974`*^9}, {
   3.691232171506852*^9, 3.6912322021799192`*^9}, {3.6912343132300124`*^9, 
   3.691234325317221*^9}, {3.6912355793806148`*^9, 3.691235582218899*^9}, {
   3.6912358106127357`*^9, 3.691235810805755*^9}, {3.691239728346002*^9, 
   3.6912397332729874`*^9}, {3.6912399579260225`*^9, 
   3.6912399861658463`*^9}, {3.691304566987023*^9, 3.6913046826045833`*^9}, {
   3.6913076924935813`*^9, 3.6913076993626413`*^9}, {3.691311560496377*^9, 
   3.6913115638233767`*^9}, {3.6913144215811577`*^9, 3.6913144609411583`*^9}, 
   3.691314801288158*^9, {3.6913151741471577`*^9, 3.6913151865151577`*^9}, {
   3.7034821192597723`*^9, 3.70348211993184*^9}, {3.7034889370624847`*^9, 
   3.703488937637542*^9}, {3.7034939629610243`*^9, 3.7034939639371214`*^9}}],

Cell[BoxData[
 RowBox[{
  RowBox[{"(*", 
   RowBox[{
    RowBox[{
    "Define", " ", "constant", " ", "and", " ", "equal", " ", "phases"}], " ",
     "-", " ", "amplitude", "-", 
    RowBox[{
    "dependent", " ", "part", " ", "captured", " ", "by", " ", "\[Delta]"}]}],
    "*)"}], "\[IndentingNewLine]", 
  RowBox[{
   RowBox[{
    RowBox[{
     RowBox[{"\[Phi]1", "[", "T_", "]"}], ":=", "\[Phi]c1"}], ";"}], 
   "\[IndentingNewLine]", 
   RowBox[{
    RowBox[{
     RowBox[{"\[Phi]2", "[", "T_", "]"}], ":=", "\[Phi]c2"}], 
    ";"}]}]}]], "Input",
 CellChangeTimes->{{3.6913156529299455`*^9, 3.6913156779204445`*^9}, {
  3.703482679346775*^9, 3.7034826835711975`*^9}, {3.703489024376215*^9, 
  3.703489028775655*^9}, {3.7034938647162004`*^9, 3.703493904477176*^9}}],

Cell[BoxData[
 RowBox[{
  RowBox[{"(*", 
   RowBox[{"Collect", " ", "resonant", " ", "terms"}], "*)"}], 
  "\[IndentingNewLine]", 
  RowBox[{
   RowBox[{
    RowBox[{"resEq1", "=", 
     RowBox[{
      RowBox[{"Collect", "[", 
       RowBox[{
        RowBox[{"mainEq1", "/.", "nonResTerms1"}], ",", 
        RowBox[{"Cos", "[", 
         RowBox[{"\[Tau]", "+", "\[Phi]c1"}], "]"}]}], "]"}], "/.", 
      RowBox[{"{", 
       RowBox[{"\[Phi]c2", "->", "\[Phi]c1"}], "}"}]}]}], ";"}], 
   "\[IndentingNewLine]", 
   RowBox[{
    RowBox[{"resEq2", "=", 
     RowBox[{
      RowBox[{"Collect", "[", 
       RowBox[{
        RowBox[{"mainEq2", "/.", "nonResTerms2"}], ",", 
        RowBox[{"Cos", "[", 
         RowBox[{"\[Tau]", "+", "\[Phi]c2"}], "]"}]}], "]"}], "/.", 
      RowBox[{"{", 
       RowBox[{"\[Phi]c1", "->", "\[Phi]c2"}], "}"}]}]}], ";"}]}]}]], "Input",
 CellChangeTimes->{{3.6912320883815403`*^9, 3.691232118029505*^9}, {
   3.691237092010863*^9, 3.691237097450407*^9}, {3.6912381004086013`*^9, 
   3.691238102729065*^9}, {3.6912402217914066`*^9, 3.6912402359188194`*^9}, {
   3.691303646636387*^9, 3.6913036495796814`*^9}, {3.691303699089431*^9, 
   3.6913037003344307`*^9}, {3.6913038503274307`*^9, 3.691303856101431*^9}, {
   3.691304501829508*^9, 3.6913045208574104`*^9}, {3.691307424842826*^9, 
   3.6913074310685587`*^9}, {3.6913075375621157`*^9, 
   3.6913076039780345`*^9}, {3.6913077038749943`*^9, 
   3.6913077070269403`*^9}, {3.691311630702545*^9, 3.691311631488624*^9}, {
   3.6913156797626286`*^9, 3.6913157343080826`*^9}, 3.7034823562944736`*^9, {
   3.703489039081685*^9, 3.703489079498727*^9}, 3.7034934215758905`*^9, {
   3.7034934708598185`*^9, 3.703493490523785*^9}, {3.7034938534360723`*^9, 
   3.7034938538511143`*^9}, {3.703493970271755*^9, 3.7034939712788553`*^9}}],

Cell[BoxData[
 RowBox[{
  RowBox[{"(*", 
   RowBox[{"Solve", " ", "for", " ", "amplitude"}], "*)"}], 
  "\[IndentingNewLine]", 
  RowBox[{
   RowBox[{
    RowBox[{"ClearAll", "[", 
     RowBox[{"a1", ",", "a2"}], "]"}], ";"}], "\[IndentingNewLine]", 
   RowBox[{
    RowBox[{"A1Solve", "=", 
     RowBox[{"DSolve", "[", 
      RowBox[{
       RowBox[{"{", 
        RowBox[{
         RowBox[{
          RowBox[{"Coefficient", "[", 
           RowBox[{
            RowBox[{"resEq1", "[", 
             RowBox[{"[", "1", "]"}], "]"}], ",", 
            RowBox[{"Sin", "[", 
             RowBox[{"\[Tau]", "+", "\[Phi]c1"}], "]"}]}], "]"}], "==", 
          RowBox[{"Coefficient", "[", 
           RowBox[{
            RowBox[{"resEq1", "[", 
             RowBox[{"[", "2", "]"}], "]"}], ",", 
            RowBox[{"Sin", "[", 
             RowBox[{"\[Tau]", "+", "\[Phi]c1"}], "]"}]}], "]"}]}], ",", 
         RowBox[{
          RowBox[{"a1", "[", "0", "]"}], "\[Equal]", "A1"}]}], "}"}], ",", 
       RowBox[{"a1", "[", "T", "]"}], ",", "T"}], "]"}]}], ";"}], 
   "\[IndentingNewLine]", 
   RowBox[{
    RowBox[{"A2Solve", "=", 
     RowBox[{"DSolve", "[", 
      RowBox[{
       RowBox[{"{", 
        RowBox[{
         RowBox[{
          RowBox[{"Coefficient", "[", 
           RowBox[{
            RowBox[{"resEq2", "[", 
             RowBox[{"[", "1", "]"}], "]"}], ",", 
            RowBox[{"Sin", "[", 
             RowBox[{"\[Tau]", "+", "\[Phi]c2"}], "]"}]}], "]"}], "==", 
          RowBox[{"Coefficient", "[", 
           RowBox[{
            RowBox[{"resEq2", "[", 
             RowBox[{"[", "2", "]"}], "]"}], ",", 
            RowBox[{"Sin", "[", 
             RowBox[{"\[Tau]", "+", "\[Phi]c2"}], "]"}]}], "]"}]}], ",", 
         RowBox[{
          RowBox[{"a2", "[", "0", "]"}], "\[Equal]", "A2"}]}], "}"}], ",", 
       RowBox[{"a2", "[", "T", "]"}], ",", "T"}], "]"}]}], ";"}], 
   "\[IndentingNewLine]", 
   RowBox[{
    RowBox[{
     RowBox[{"a1", "[", "T_", "]"}], ":=", "A1"}], ";"}], 
   "\[IndentingNewLine]", 
   RowBox[{
    RowBox[{
     RowBox[{"a2", "[", "T_", "]"}], ":=", "A2"}], ";"}], 
   "\[IndentingNewLine]", 
   RowBox[{"(*", 
    RowBox[{
    "Solve", " ", "final", " ", "equations", " ", "for", " ", "\[Delta]"}], 
    "*)"}], "\[IndentingNewLine]", 
   RowBox[{
    RowBox[{"deltaSolve1", "=", 
     RowBox[{"Simplify", "[", 
      RowBox[{"Solve", "[", 
       RowBox[{
        RowBox[{"(", 
         RowBox[{
          RowBox[{"Coefficient", "[", 
           RowBox[{
            RowBox[{"resEq1", "[", 
             RowBox[{"[", "1", "]"}], "]"}], ",", 
            RowBox[{"Cos", "[", 
             RowBox[{"\[Tau]", "+", "\[Phi]c1"}], "]"}]}], "]"}], "==", 
          RowBox[{"Coefficient", "[", 
           RowBox[{
            RowBox[{"resEq1", "[", 
             RowBox[{"[", "2", "]"}], "]"}], ",", 
            RowBox[{"Cos", "[", 
             RowBox[{"\[Tau]", "+", "\[Phi]c1"}], "]"}]}], "]"}]}], ")"}], 
        ",", "\[Delta]1"}], "]"}], "]"}]}], ";"}], "\[IndentingNewLine]", 
   RowBox[{
    RowBox[{"deltaSolve2", "=", 
     RowBox[{"Simplify", "[", 
      RowBox[{"Solve", "[", 
       RowBox[{
        RowBox[{"(", 
         RowBox[{
          RowBox[{"Coefficient", "[", 
           RowBox[{
            RowBox[{"resEq2", "[", 
             RowBox[{"[", "1", "]"}], "]"}], ",", 
            RowBox[{"Cos", "[", 
             RowBox[{"\[Tau]", "+", "\[Phi]c2"}], "]"}]}], "]"}], "==", 
          RowBox[{"Coefficient", "[", 
           RowBox[{
            RowBox[{"resEq2", "[", 
             RowBox[{"[", "2", "]"}], "]"}], ",", 
            RowBox[{"Cos", "[", 
             RowBox[{"\[Tau]", "+", "\[Phi]c2"}], "]"}]}], "]"}]}], ")"}], 
        ",", "\[Delta]2"}], "]"}], "]"}]}], ";"}]}]}]], "Input",
 CellChangeTimes->{{3.6912344628919773`*^9, 3.6912346479364796`*^9}, {
   3.691234694580144*^9, 3.691234699075593*^9}, {3.691234734277113*^9, 
   3.691234890683752*^9}, {3.6912355367903566`*^9, 3.6912355388235598`*^9}, {
   3.691235595226199*^9, 3.6912356562543015`*^9}, {3.691235692990975*^9, 
   3.691235852389913*^9}, {3.6912359395136247`*^9, 3.6912359398506584`*^9}, {
   3.691237138380499*^9, 3.69123714018968*^9}, {3.691238025231569*^9, 
   3.6912380745344276`*^9}, {3.6912381591223416`*^9, 
   3.6912382037810097`*^9}, {3.691238240247656*^9, 3.691238240725704*^9}, {
   3.6912387236237855`*^9, 3.691238723945625*^9}, {3.691239995094739*^9, 
   3.691240083176546*^9}, {3.6912401161718454`*^9, 3.691240212352463*^9}, {
   3.6912406730955048`*^9, 3.6912407073936434`*^9}, {3.6913039331244307`*^9, 
   3.6913039377624307`*^9}, {3.6913044063099566`*^9, 
   3.6913044323095565`*^9}, {3.691305278735797*^9, 3.691305278928817*^9}, {
   3.6913058572746453`*^9, 3.6913058574656644`*^9}, {3.6913073884399967`*^9, 
   3.6913073917379746`*^9}, {3.6913074948493056`*^9, 3.691307507331049*^9}, {
   3.6913077101338716`*^9, 3.691307759119563*^9}, {3.6913078751251717`*^9, 
   3.691307909450035*^9}, {3.691307978547852*^9, 3.6913079804352293`*^9}, 
   3.6913082167941465`*^9, {3.6913114661653767`*^9, 3.691311467043377*^9}, {
   3.691311570798377*^9, 3.691311571662377*^9}, 3.6913116413616114`*^9, {
   3.6913157555752087`*^9, 3.6913157804396954`*^9}, {3.691315838732524*^9, 
   3.6913158554982004`*^9}, {3.6913160527709255`*^9, 3.691316055490197*^9}, {
   3.6940899616112556`*^9, 3.6940899635604506`*^9}, {3.7034823598798323`*^9, 
   3.7034823629971437`*^9}, {3.7034891167824545`*^9, 3.703489141517928*^9}, {
   3.7034928572154603`*^9, 3.7034929395106893`*^9}, 3.7034932416348987`*^9, {
   3.70349350297403*^9, 3.703493510362769*^9}, {3.70349399502623*^9, 
   3.703494033555083*^9}, {3.703494146601386*^9, 3.703494163449071*^9}}],

Cell[BoxData[
 RowBox[{"(*", 
  RowBox[{
   RowBox[{"STEP", " ", 
    SubscriptBox["2", "MS"]}], ":"}], "*)"}]], "Input",
 CellChangeTimes->{3.7034943683365574`*^9}],

Cell[BoxData[
 RowBox[{
  RowBox[{"(*", 
   RowBox[{
    RowBox[{"Collect", " ", "non"}], "-", 
    RowBox[{"resonant", " ", "terms"}]}], "*)"}], "\[IndentingNewLine]", 
  RowBox[{
   RowBox[{
    RowBox[{"resTerms", "=", 
     RowBox[{"{", 
      RowBox[{
       RowBox[{
        RowBox[{"Cos", "[", 
         RowBox[{"\[Tau]", "+", "\[Phi]c1"}], "]"}], "\[Rule]", "0"}], ",", 
       RowBox[{
        RowBox[{"Cos", "[", 
         RowBox[{"\[Tau]", "+", "\[Phi]c2"}], "]"}], "\[Rule]", "0"}]}], 
      "}"}]}], ";"}], "\[IndentingNewLine]", 
   RowBox[{
    RowBox[{"nonResEq1", "=", 
     RowBox[{"Collect", "[", 
      RowBox[{
       RowBox[{
        RowBox[{"mainEq1", "/.", 
         RowBox[{"{", 
          RowBox[{"\[Phi]c2", "->", "\[Phi]c1"}], "}"}]}], "/.", "resTerms"}],
        ",", 
       RowBox[{"Cos", "[", 
        RowBox[{
         RowBox[{"3", " ", "\[Tau]"}], "+", 
         RowBox[{"3", " ", "\[Phi]c1"}]}], "]"}]}], "]"}]}], ";"}], 
   "\[IndentingNewLine]", 
   RowBox[{
    RowBox[{"nonResEq2", "=", 
     RowBox[{"Collect", "[", 
      RowBox[{
       RowBox[{
        RowBox[{"mainEq2", "/.", 
         RowBox[{"{", 
          RowBox[{"\[Phi]c1", "->", "\[Phi]c2"}], "}"}]}], "/.", "resTerms"}],
        ",", 
       RowBox[{"Cos", "[", 
        RowBox[{
         RowBox[{"3", " ", "\[Tau]"}], "+", 
         RowBox[{"3", " ", "\[Phi]c2"}]}], "]"}]}], "]"}]}], 
    ";"}]}]}]], "Input",
 CellChangeTimes->{{3.6912328520487995`*^9, 3.691232899777799*^9}, {
  3.6912370990195637`*^9, 3.6912370997066326`*^9}, {3.691238104841488*^9, 
  3.6912381064408073`*^9}, {3.6912402402092485`*^9, 3.6912402475509825`*^9}, {
  3.6913077989689436`*^9, 3.691307836589466*^9}, {3.6913116026697426`*^9, 
  3.6913116032608013`*^9}, {3.7034823659264364`*^9, 3.703482366693513*^9}, {
  3.703493528237556*^9, 3.703493557022434*^9}, {3.7034935965453863`*^9, 
  3.703493609968728*^9}, {3.7034941738491106`*^9, 3.703494175432269*^9}}],

Cell[BoxData[
 RowBox[{
  RowBox[{"(*", 
   RowBox[{
    RowBox[{"Solve", " ", "non"}], "-", 
    RowBox[{"resonant", " ", "equation", " ", "for", " ", 
     RowBox[{"\[Epsilon]", "^", "1"}], " ", "solutions"}]}], "*)"}], 
  "\[IndentingNewLine]", 
  RowBox[{
   RowBox[{"ClearAll", "[", 
    RowBox[{"X11", ",", "X21"}], "]"}], "\[IndentingNewLine]", 
   RowBox[{
    RowBox[{"X11solve1", "=", 
     RowBox[{
      RowBox[{"TrigReduce", "[", 
       RowBox[{"DSolve", "[", 
        RowBox[{
         RowBox[{"{", "nonResEq1", "}"}], ",", 
         RowBox[{"X11", "[", 
          RowBox[{"\[Tau]", ",", "T"}], "]"}], ",", "\[Tau]"}], "]"}], "]"}], 
      "/.", 
      RowBox[{"{", 
       RowBox[{
        RowBox[{
         RowBox[{"C", "[", "1", "]"}], "\[Rule]", "0"}], ",", 
        RowBox[{
         RowBox[{"C", "[", "2", "]"}], "\[Rule]", "0"}]}], "}"}]}]}], ";"}], 
   "\[IndentingNewLine]", 
   RowBox[{
    RowBox[{"X21solve1", "=", 
     RowBox[{
      RowBox[{"TrigReduce", "[", 
       RowBox[{"DSolve", "[", 
        RowBox[{
         RowBox[{"{", "nonResEq2", "}"}], ",", 
         RowBox[{"X21", "[", 
          RowBox[{"\[Tau]", ",", "T"}], "]"}], ",", "\[Tau]"}], "]"}], "]"}], 
      "/.", 
      RowBox[{"{", 
       RowBox[{
        RowBox[{
         RowBox[{"C", "[", "1", "]"}], "\[Rule]", "0"}], ",", 
        RowBox[{
         RowBox[{"C", "[", "2", "]"}], "\[Rule]", "0"}]}], "}"}]}]}], ";"}], 
   "\[IndentingNewLine]", 
   RowBox[{
    RowBox[{"X11solve2", "=", 
     RowBox[{
      RowBox[{"X11", "[", 
       RowBox[{"\[Tau]", ",", "T"}], "]"}], "/.", "X11solve1"}]}], ";"}], 
   "\[IndentingNewLine]", 
   RowBox[{
    RowBox[{"X21solve2", "=", 
     RowBox[{
      RowBox[{"X21", "[", 
       RowBox[{"\[Tau]", ",", "T"}], "]"}], "/.", "X21solve1"}]}], ";"}], 
   "\[IndentingNewLine]", 
   RowBox[{
    RowBox[{
     RowBox[{"X11", "[", 
      RowBox[{"\[Tau]_", ",", "T_"}], "]"}], ":=", 
     RowBox[{"Collect", "[", 
      RowBox[{
       RowBox[{"X11solve2", "[", 
        RowBox[{"[", "1", "]"}], "]"}], ",", 
       RowBox[{"Cos", "[", 
        RowBox[{
         RowBox[{"3", " ", "\[Tau]"}], "+", 
         RowBox[{"3", " ", "\[Phi]0"}]}], "]"}]}], "]"}]}], ";"}], 
   "\[IndentingNewLine]", 
   RowBox[{
    RowBox[{
     RowBox[{"X21", "[", 
      RowBox[{"\[Tau]_", ",", "T_"}], "]"}], ":=", 
     RowBox[{"Collect", "[", 
      RowBox[{
       RowBox[{"X21solve2", "[", 
        RowBox[{"[", "1", "]"}], "]"}], ",", 
       RowBox[{"Cos", "[", 
        RowBox[{
         RowBox[{"3", " ", "\[Tau]"}], "+", 
         RowBox[{"3", " ", "\[Phi]0"}]}], "]"}]}], "]"}]}], 
    ";"}]}]}]], "Input",
 CellChangeTimes->{
  3.691233031337799*^9, {3.6912330688425865`*^9, 3.6912332057612767`*^9}, {
   3.691233255651265*^9, 3.69123342521122*^9}, {3.6912402786100883`*^9, 
   3.691240279969224*^9}, {3.691240730136094*^9, 3.691240775868946*^9}, {
   3.6913078583868246`*^9, 3.691307868705888*^9}, {3.691311480163377*^9, 
   3.691311481058377*^9}, {3.703482368181662*^9, 3.7034823704528894`*^9}, {
   3.7034941931620417`*^9, 3.7034942456122866`*^9}}],

Cell[BoxData[
 RowBox[{
  RowBox[{"(*", 
   RowBox[{"Define", " ", "full", " ", "solutions"}], "*)"}], 
  "\[IndentingNewLine]", 
  RowBox[{
   RowBox[{
    RowBox[{"q1", "[", 
     RowBox[{"\[Tau]_", ",", "T_"}], "]"}], ":=", 
    RowBox[{"(", 
     RowBox[{
      RowBox[{"X10", "[", 
       RowBox[{"\[Tau]", ",", "T"}], "]"}], "+", 
      RowBox[{"\[Epsilon]", " ", 
       RowBox[{"X11", "[", 
        RowBox[{"\[Tau]", ",", "T"}], "]"}]}]}], ")"}]}], 
   "\[IndentingNewLine]", 
   RowBox[{
    RowBox[{"q2", "[", 
     RowBox[{"\[Tau]_", ",", "T_"}], "]"}], ":=", 
    RowBox[{"(", 
     RowBox[{
      RowBox[{"X20", "[", 
       RowBox[{"\[Tau]", ",", "T"}], "]"}], "+", 
      RowBox[{"\[Epsilon]", " ", 
       RowBox[{"X21", "[", 
        RowBox[{"\[Tau]", ",", "T"}], "]"}]}]}], ")"}]}]}]}]], "Input",
 CellChangeTimes->{{3.6912334546021585`*^9, 3.691233482572955*^9}, {
  3.691240788217476*^9, 3.691240805851948*^9}, {3.691300672579439*^9, 
  3.691300675362439*^9}, {3.6913123160774665`*^9, 3.6913123165074234`*^9}}],

Cell[CellGroupData[{

Cell[BoxData[
 RowBox[{
  RowBox[{"(*", 
   RowBox[{
   "Find", " ", "final", " ", "frequency", " ", "response", " ", "formulas"}],
    "*)"}], "\[IndentingNewLine]", 
  RowBox[{
   RowBox[{
    RowBox[{"A1eq", "=", 
     RowBox[{
      RowBox[{
       RowBox[{"\[Omega]n1", "^", "2"}], "-", "\[Delta]1"}], "/.", 
      RowBox[{"deltaSolve1", "[", 
       RowBox[{"[", "1", "]"}], "]"}]}]}], ";"}], "\[IndentingNewLine]", 
   RowBox[{
    RowBox[{"freqSolve1", "=", 
     RowBox[{
      RowBox[{"Solve", "[", 
       RowBox[{
        RowBox[{
         SuperscriptBox["\[Omega]r", "2"], "==", "A1eq"}], ",", "\[Omega]r"}],
        "]"}], "/.", 
      RowBox[{"{", 
       RowBox[{"\[Beta]", "->", 
        RowBox[{"16", " ", 
         RowBox[{"\[Alpha]2", "/", "\[Alpha]1"}]}]}], "}"}]}]}], ";"}], 
   "\[IndentingNewLine]", 
   RowBox[{
    RowBox[{"\[Omega]r", "^", "2"}], "\[Equal]", 
    RowBox[{"Apart", "[", 
     RowBox[{
      RowBox[{"(", 
       RowBox[{"\[Omega]r", "/.", 
        RowBox[{"freqSolve1", "[", 
         RowBox[{"[", "2", "]"}], "]"}]}], ")"}], "^", "2"}], "]"}]}], 
   "\[IndentingNewLine]", 
   RowBox[{
    RowBox[{"A2eq", "=", 
     RowBox[{
      RowBox[{
       RowBox[{"\[Omega]n2", "^", "2"}], "-", "\[Delta]2"}], "/.", 
      RowBox[{"deltaSolve2", "[", 
       RowBox[{"[", "1", "]"}], "]"}]}]}], ";"}], "\[IndentingNewLine]", 
   RowBox[{
    RowBox[{"freqSolve2", "=", 
     RowBox[{
      RowBox[{"Solve", "[", 
       RowBox[{
        RowBox[{
         SuperscriptBox["\[Omega]r", "2"], "==", "A2eq"}], ",", "\[Omega]r"}],
        "]"}], "/.", 
      RowBox[{"{", 
       RowBox[{"\[Beta]", "->", 
        RowBox[{"16", " ", 
         RowBox[{"\[Alpha]2", "/", "\[Alpha]1"}]}]}], "}"}]}]}], ";"}], 
   "\[IndentingNewLine]", 
   RowBox[{
    RowBox[{"\[Omega]r", "^", "2"}], "\[Equal]", 
    RowBox[{"Apart", "[", 
     RowBox[{
      RowBox[{"(", 
       RowBox[{"\[Omega]r", "/.", 
        RowBox[{"freqSolve2", "[", 
         RowBox[{"[", "2", "]"}], "]"}]}], ")"}], "^", "2"}], 
     "]"}]}]}]}]], "Input",
 CellChangeTimes->{{3.6912378855716424`*^9, 3.6912379511547565`*^9}, 
   3.6912381192923775`*^9, {3.6912388959480267`*^9, 3.6912390010345163`*^9}, {
   3.6912390977398453`*^9, 3.691239123496269*^9}, {3.691241151650653*^9, 
   3.6912411529775205`*^9}, 3.691303431699896*^9, 3.691303512023927*^9, {
   3.691307142799817*^9, 3.691307144237817*^9}, {3.6913079231147676`*^9, 
   3.691307949901124*^9}, {3.691311487603377*^9, 3.691311517088377*^9}, {
   3.691311581277377*^9, 3.691311583036377*^9}, {3.691312127461216*^9, 
   3.691312155941064*^9}, {3.6913128306257725`*^9, 3.6913128316967726`*^9}, {
   3.7034823723280764`*^9, 3.703482376150459*^9}, {3.7034942626859937`*^9, 
   3.703494270764801*^9}}],

Cell[BoxData[
 RowBox[{
  SuperscriptBox["\[Omega]r", "2"], "\[Equal]", 
  RowBox[{
   FractionBox[
    RowBox[{"3", " ", 
     SuperscriptBox[
      RowBox[{"(", 
       RowBox[{"A1", "+", "A2"}], ")"}], "3"], " ", "\[Alpha]1"}], 
    RowBox[{"8", " ", "A1"}]], "+", 
   SuperscriptBox["\[Omega]n1", "2"]}]}]], "Output",
 CellChangeTimes->{
  3.6912379073359947`*^9, {3.6912379457836823`*^9, 3.6912379522579775`*^9}, {
   3.691238114579435*^9, 3.6912381226120415`*^9}, 3.691238161709803*^9, 
   3.69123820698333*^9, 3.6912382676843996`*^9, 3.6912383201636467`*^9, 
   3.691238356890319*^9, 3.691238728583305*^9, {3.691238944435177*^9, 
   3.6912389620044203`*^9}, {3.6912389926013603`*^9, 3.6912390014034796`*^9}, 
   3.691239124610158*^9, 3.6912397384430213`*^9, 3.6912402017694044`*^9, 
   3.6912402601182384`*^9, 3.6912407100591106`*^9, {3.691240761896741*^9, 
   3.6912407784704256`*^9}, 3.6912409949233274`*^9, 3.691300681434439*^9, 
   3.6913034321699424`*^9, 3.6913035130040255`*^9, 3.691303706693431*^9, 
   3.691303906372431*^9, 3.6913039419134307`*^9, 3.69130443504483*^9, 
   3.6913045233606606`*^9, {3.6913045707844024`*^9, 3.6913045909984236`*^9}, {
   3.691304676518975*^9, 3.6913046860269256`*^9}, 3.691304742608427*^9, {
   3.6913048411584272`*^9, 3.6913048536584272`*^9}, 3.6913052836502886`*^9, 
   3.691305860459964*^9, 3.691307149944817*^9, 3.6913074000809774`*^9, 
   3.6913075210781717`*^9, 3.6913075739350243`*^9, 3.691307607261019*^9, 
   3.691307764638218*^9, {3.6913078106542797`*^9, 3.691307838444837*^9}, 
   3.691307870802307*^9, {3.6913079186658783`*^9, 3.69130795218158*^9}, 
   3.6913079837238874`*^9, 3.691308220593169*^9, {3.691311588720377*^9, 
   3.6913116342739024`*^9}, {3.6913121387533455`*^9, 3.691312158859356*^9}, 
   3.6913123186382103`*^9, 3.6913128339987726`*^9, {3.691315330661158*^9, 
   3.691315396172272*^9}, {3.691315682490901*^9, 3.6913157369183435`*^9}, {
   3.6913157748111324`*^9, 3.6913157828119326`*^9}, 3.691315858174468*^9, 
   3.691322384454641*^9, 3.6940899696090555`*^9, 3.703482177896635*^9, 
   3.7034823791617603`*^9, 3.703493636916423*^9, 3.70349427124885*^9}],

Cell[BoxData[
 RowBox[{
  SuperscriptBox["\[Omega]r", "2"], "\[Equal]", 
  RowBox[{
   FractionBox[
    RowBox[{"3", " ", 
     RowBox[{"(", 
      RowBox[{
       RowBox[{
        SuperscriptBox["A1", "3"], " ", "\[Alpha]1"}], "+", 
       RowBox[{"3", " ", 
        SuperscriptBox["A1", "2"], " ", "A2", " ", "\[Alpha]1"}], "+", 
       RowBox[{"3", " ", "A1", " ", 
        SuperscriptBox["A2", "2"], " ", "\[Alpha]1"}], "+", 
       RowBox[{
        SuperscriptBox["A2", "3"], " ", "\[Alpha]1"}], "+", 
       RowBox[{"16", " ", 
        SuperscriptBox["A2", "3"], " ", "\[Alpha]2"}]}], ")"}]}], 
    RowBox[{"8", " ", "A2"}]], "+", 
   SuperscriptBox["\[Omega]n2", "2"]}]}]], "Output",
 CellChangeTimes->{
  3.6912379073359947`*^9, {3.6912379457836823`*^9, 3.6912379522579775`*^9}, {
   3.691238114579435*^9, 3.6912381226120415`*^9}, 3.691238161709803*^9, 
   3.69123820698333*^9, 3.6912382676843996`*^9, 3.6912383201636467`*^9, 
   3.691238356890319*^9, 3.691238728583305*^9, {3.691238944435177*^9, 
   3.6912389620044203`*^9}, {3.6912389926013603`*^9, 3.6912390014034796`*^9}, 
   3.691239124610158*^9, 3.6912397384430213`*^9, 3.6912402017694044`*^9, 
   3.6912402601182384`*^9, 3.6912407100591106`*^9, {3.691240761896741*^9, 
   3.6912407784704256`*^9}, 3.6912409949233274`*^9, 3.691300681434439*^9, 
   3.6913034321699424`*^9, 3.6913035130040255`*^9, 3.691303706693431*^9, 
   3.691303906372431*^9, 3.6913039419134307`*^9, 3.69130443504483*^9, 
   3.6913045233606606`*^9, {3.6913045707844024`*^9, 3.6913045909984236`*^9}, {
   3.691304676518975*^9, 3.6913046860269256`*^9}, 3.691304742608427*^9, {
   3.6913048411584272`*^9, 3.6913048536584272`*^9}, 3.6913052836502886`*^9, 
   3.691305860459964*^9, 3.691307149944817*^9, 3.6913074000809774`*^9, 
   3.6913075210781717`*^9, 3.6913075739350243`*^9, 3.691307607261019*^9, 
   3.691307764638218*^9, {3.6913078106542797`*^9, 3.691307838444837*^9}, 
   3.691307870802307*^9, {3.6913079186658783`*^9, 3.69130795218158*^9}, 
   3.6913079837238874`*^9, 3.691308220593169*^9, {3.691311588720377*^9, 
   3.6913116342739024`*^9}, {3.6913121387533455`*^9, 3.691312158859356*^9}, 
   3.6913123186382103`*^9, 3.6913128339987726`*^9, {3.691315330661158*^9, 
   3.691315396172272*^9}, {3.691315682490901*^9, 3.6913157369183435`*^9}, {
   3.6913157748111324`*^9, 3.6913157828119326`*^9}, 3.691315858174468*^9, 
   3.691322384454641*^9, 3.6940899696090555`*^9, 3.703482177896635*^9, 
   3.7034823791617603`*^9, 3.703493636916423*^9, 3.7034942712568502`*^9}]
}, Open  ]],

Cell[BoxData[
 RowBox[{"(*", 
  RowBox[{
   RowBox[{"At", " ", "this", " ", "point"}], ",", " ", 
   RowBox[{
   "it", " ", "can", " ", "be", " ", "seen", " ", "that", " ", "the", " ", 
    "relationships", " ", "are", " ", "identical", " ", "to", " ", "those", 
    " ", "from", " ", "the", " ", "DNF", " ", 
    RowBox[{"method", "."}]}]}], "*)"}]], "Input",
 CellChangeTimes->{{3.703494274332158*^9, 3.7034943116458893`*^9}}]
},
WindowSize->{1920, 998},
WindowMargins->{{-8, Automatic}, {Automatic, -8}},
FrontEndVersion->"10.4 for Microsoft Windows (64-bit) (April 11, 2016)",
StyleDefinitions->"Default.nb"
]
(* End of Notebook Content *)

(* Internal cache information *)
(*CellTagsOutline
CellTagsIndex->{}
*)
(*CellTagsIndex
CellTagsIndex->{}
*)
(*NotebookFileOutline
Notebook[{
Cell[558, 20, 2138, 45, 312, "Input"],
Cell[CellGroupData[{
Cell[2721, 69, 160, 3, 52, "Input"],
Cell[2884, 74, 3037, 42, 31, "Output"],
Cell[5924, 118, 3031, 42, 31, "Output"]
}, Open  ]],
Cell[8970, 163, 1781, 32, 112, "Input"],
Cell[10754, 197, 1063, 27, 72, "Input"],
Cell[11820, 226, 189, 5, 31, "Input"],
Cell[12012, 233, 6012, 147, 92, "Input"],
Cell[18027, 382, 770, 21, 72, "Input"],
Cell[18800, 405, 1801, 39, 72, "Input"],
Cell[20604, 446, 5681, 132, 192, "Input"],
Cell[26288, 580, 165, 5, 31, "Input"],
Cell[26456, 587, 1936, 52, 92, "Input"],
Cell[28395, 641, 3081, 89, 172, "Input"],
Cell[31479, 732, 1030, 29, 72, "Input"],
Cell[CellGroupData[{
Cell[32534, 765, 2746, 74, 158, "Input"],
Cell[35283, 841, 2126, 35, 50, "Output"],
Cell[37412, 878, 2498, 44, 52, "Output"]
}, Open  ]],
Cell[39925, 925, 428, 9, 31, "Input"]
}
]
*)
